# Supplementary material for: The protecting-group free selective 3′-functionalization of nucleosides
Source: Chem Sci. 2017 Jan 18;8(4):2804–10. doi: 10.1039/c6sc05081f (PMC5426439; doi:10.1039/c6sc05081f)
Supplement: Supplementary file 2 [file SC-008-C6SC05081F-s002.cif]

# Electronic Supplementary Material (ESI) for Chemical Science.
# This journal is © The Royal Society of Chemistry 2017

####################################################################### 
# 
# This file contains crystal structure data downloaded from the 
# Cambridge Structural Database (CSD) hosted by the Cambridge 
# Crystallographic Data Centre (CCDC).
# 
# Full information about CCDC data access policies and citation 
# guidelines are available at http://www.ccdc.cam.ac.uk/access/V1 
# 
# Audit and citation data items may have been added by the CCDC. 
# Please retain this information to preserve the provenance of 
# this file and to allow appropriate attribution of the data. 
# 
#######################################################################

data_mdl086
_database_code_depnum_ccdc_archive 'CCDC 1525736'
_audit_update_record             
;
2017-01-05 deposited with the CCDC.
2017-01-11 downloaded from the CCDC.
;

_audit_creation_method           SHELXL-2014/7
_shelx_SHELXL_version_number     2014/7
_chemical_name_systematic        
'isopropyl ((R)-(((2R,3R,4R,5R)-5-(2,4-dioxo-3,4-dihydropyrimidin-1(2H)-yl)-4-fluoro-2-(hydroxymethyl)-4-methyltetrahydrofuran-3-yl)oxy)(phenoxy)phosphoryl)-D-alaninate'
_chemical_name_common            ?
_chemical_melting_point          ?
_chemical_formula_moiety         'C22 H29 F N3 O9 P'
_chemical_formula_sum            'C22 H29 F N3 O9 P'
_chemical_formula_weight         529.45

loop_
_atom_type_symbol
_atom_type_description
_atom_type_scat_dispersion_real
_atom_type_scat_dispersion_imag
_atom_type_scat_source
C C 0.0181 0.0091 'International Tables Vol C Tables 4.2.6.8 and 6.1.1.4'
H H 0.0000 0.0000 'International Tables Vol C Tables 4.2.6.8 and 6.1.1.4'
N N 0.0311 0.0180 'International Tables Vol C Tables 4.2.6.8 and 6.1.1.4'
O O 0.0492 0.0322 'International Tables Vol C Tables 4.2.6.8 and 6.1.1.4'
F F 0.0727 0.0534 'International Tables Vol C Tables 4.2.6.8 and 6.1.1.4'
P P 0.2955 0.4335 'International Tables Vol C Tables 4.2.6.8 and 6.1.1.4'

_space_group_crystal_system      orthorhombic
_space_group_IT_number           19
_space_group_name_H-M_alt        'P 21 21 21'
_space_group_name_Hall           'P 2ac 2ab'

_shelx_space_group_comment       
; 
The symmetry employed for this shelxl refinement is uniquely defined 
by the following loop, which should always be used as a source of 
symmetry information in preference to the above space-group names. 
They are only intended as comments. 
;

loop_
_space_group_symop_operation_xyz
'x, y, z'
'-x+1/2, -y, z+1/2'
'-x, y+1/2, -z+1/2'
'x+1/2, -y+1/2, -z'

_cell_length_a                   11.355(3)
_cell_length_b                   13.612(3)
_cell_length_c                   16.835(4)
_cell_angle_alpha                90
_cell_angle_beta                 90
_cell_angle_gamma                90
_cell_volume                     2602.1(10)
_cell_formula_units_Z            4
_cell_measurement_temperature    100(2)
_cell_measurement_reflns_used    2355
_cell_measurement_theta_min      4.18
_cell_measurement_theta_max      67.97

_exptl_crystal_description       plate
_exptl_crystal_colour            colourless
_exptl_crystal_density_meas      ?
_exptl_crystal_density_method    ?
_exptl_crystal_density_diffrn    1.351
_exptl_crystal_F_000             1112

_exptl_crystal_size_max          0.120
_exptl_crystal_size_mid          0.100
_exptl_crystal_size_min          0.020
_exptl_absorpt_coefficient_mu    1.480
_shelx_estimated_absorpt_T_min   0.842
_shelx_estimated_absorpt_T_max   0.971
_exptl_absorpt_correction_type   multi-scan
_exptl_absorpt_correction_T_min  0.778
_exptl_absorpt_correction_T_max  0.971
_exptl_absorpt_process_details   
; 
(SADABS; Sheldrick, 2003) 
;
_exptl_absorpt_special_details   ?
_diffrn_ambient_temperature      100(2)
_diffrn_radiation_wavelength     1.54178
_diffrn_radiation_type           CuK\a
_diffrn_source                   'sealed-tube microsource X-ray generator'
_diffrn_measurement_device_type  'Bruker APEX-II CCD'
_diffrn_measurement_method       '\f and \w scans'
_diffrn_detector_area_resol_mean ?
_diffrn_reflns_number            11896
_diffrn_reflns_av_unetI/netI     0.0603
_diffrn_reflns_av_R_equivalents  0.0482
_diffrn_reflns_limit_h_min       -13
_diffrn_reflns_limit_h_max       13
_diffrn_reflns_limit_k_min       -13
_diffrn_reflns_limit_k_max       16
_diffrn_reflns_limit_l_min       -19
_diffrn_reflns_limit_l_max       20
_diffrn_reflns_theta_min         4.177
_diffrn_reflns_theta_max         68.339
_diffrn_reflns_theta_full        68.250
_diffrn_measured_fraction_theta_max 0.980
_diffrn_measured_fraction_theta_full 0.981
_diffrn_reflns_Laue_measured_fraction_max 0.980
_diffrn_reflns_Laue_measured_fraction_full 0.981
_diffrn_reflns_point_group_measured_fraction_max 0.961
_diffrn_reflns_point_group_measured_fraction_full 0.962
_reflns_number_total             4596
_reflns_number_gt                3860
_reflns_threshold_expression     'I > 2\s(I)'
_reflns_Friedel_coverage         0.731
_reflns_Friedel_fraction_max     0.935
_reflns_Friedel_fraction_full    0.938

_reflns_special_details          
; 
 Reflections were merged by SHELXL according to the crystal 
 class for the calculation of statistics and refinement. 
  
 _reflns_Friedel_fraction is defined as the number of unique 
 Friedel pairs measured divided by the number that would be 
 possible theoretically, ignoring centric projections and 
 systematic absences. 
;

_computing_data_collection       'Bruker APEX2'
_computing_cell_refinement       'Bruker SAINT'
_computing_data_reduction        'Bruker SAINT'
_computing_structure_solution    'SHELXS-97 (Sheldrick 2008)'
_computing_structure_refinement  'SHELXL-2014/7 (Sheldrick, 2014)'
_computing_molecular_graphics    'Bruker SHELXTL'
_computing_publication_material  'Bruker SHELXTL'
_refine_special_details          ?
_refine_ls_structure_factor_coef Fsqd
_refine_ls_matrix_type           full
_refine_ls_weighting_scheme      calc
_refine_ls_weighting_details     
'w=1/[\s^2^(Fo^2^)+(0.0575P)^2^] where P=(Fo^2^+2Fc^2^)/3'
_atom_sites_solution_primary     direct
_atom_sites_solution_secondary   diffmap
_atom_sites_solution_hydrogens   mixed
_refine_ls_hydrogen_treatment    mixed
_refine_ls_extinction_method     none
_refine_ls_extinction_coef       ?
_refine_ls_abs_structure_details 
; 
 Flack x determined using 1389 quotients [(I+)-(I-)]/[(I+)+(I-)] 
 (Parsons, Flack and Wagner, Acta Cryst. B69 (2013) 249-259). 
;
_refine_ls_abs_structure_Flack   -0.02(2)
_chemical_absolute_configuration ad
_refine_ls_number_reflns         4596
_refine_ls_number_parameters     336
_refine_ls_number_restraints     0
_refine_ls_R_factor_all          0.0575
_refine_ls_R_factor_gt           0.0435
_refine_ls_wR_factor_ref         0.1095
_refine_ls_wR_factor_gt          0.1022
_refine_ls_goodness_of_fit_ref   1.008
_refine_ls_restrained_S_all      1.008
_refine_ls_shift/su_max          0.000
_refine_ls_shift/su_mean         0.000

loop_
_atom_site_label
_atom_site_type_symbol
_atom_site_fract_x
_atom_site_fract_y
_atom_site_fract_z
_atom_site_U_iso_or_equiv
_atom_site_adp_type
_atom_site_occupancy
_atom_site_site_symmetry_order
_atom_site_calc_flag
_atom_site_refinement_flags_posn
_atom_site_refinement_flags_adp
_atom_site_refinement_flags_occupancy
_atom_site_disorder_assembly
_atom_site_disorder_group
N1 N 0.3848(3) 0.6741(2) 1.0493(2) 0.0265(7) Uani 1 1 d . . . . .
C2 C 0.3407(4) 0.7589(3) 1.0149(2) 0.0289(9) Uani 1 1 d . . . . .
O2 O 0.2874(3) 0.7593(2) 0.95263(17) 0.0358(7) Uani 1 1 d . . . . .
N3 N 0.3624(3) 0.8438(3) 1.0575(2) 0.0271(7) Uani 1 1 d . . . . .
H3A H 0.339(4) 0.900(4) 1.041(3) 0.032 Uiso 1 1 d . U . . .
C4 C 0.4198(4) 0.8513(3) 1.1295(3) 0.0264(9) Uani 1 1 d . . . . .
O4 O 0.4325(3) 0.9324(2) 1.16150(18) 0.0313(7) Uani 1 1 d . . . . .
C5 C 0.4599(4) 0.7599(3) 1.1610(3) 0.0319(9) Uani 1 1 d . . . . .
H5A H 0.5001 0.7585 1.2105 0.038 Uiso 1 1 calc R U . . .
C6 C 0.4412(4) 0.6759(3) 1.1213(3) 0.0304(9) Uani 1 1 d . . . . .
H6A H 0.4679 0.6159 1.1436 0.037 Uiso 1 1 calc R U . . .
O1' O 0.3469(3) 0.5054(2) 1.06325(17) 0.0294(6) Uani 1 1 d . . . . .
C1' C 0.3674(4) 0.5801(3) 1.0073(3) 0.0286(9) Uani 1 1 d . . . . .
H1'A H 0.2970 0.5859 0.9720 0.034 Uiso 1 1 calc R U . . .
C2' C 0.4747(4) 0.5488(3) 0.9565(3) 0.0279(9) Uani 1 1 d . . . . .
F2' F 0.4271(2) 0.49307(18) 0.89414(14) 0.0325(6) Uani 1 1 d . . . . .
C6' C 0.5484(4) 0.6304(3) 0.9226(3) 0.0321(10) Uani 1 1 d . . . . .
H6'A H 0.5831 0.6686 0.9660 0.048 Uiso 1 1 calc R U . . .
H6'B H 0.4988 0.6732 0.8899 0.048 Uiso 1 1 calc R U . . .
H6'C H 0.6113 0.6024 0.8897 0.048 Uiso 1 1 calc R U . . .
C3' C 0.5360(4) 0.4765(3) 1.0121(2) 0.0260(9) Uani 1 1 d . . . . .
H3'A H 0.5898 0.5120 1.0494 0.031 Uiso 1 1 calc R U . . .
O3' O 0.5973(2) 0.3996(2) 0.97222(18) 0.0295(7) Uani 1 1 d . . . . .
C4' C 0.4344(4) 0.4293(3) 1.0574(2) 0.0261(9) Uani 1 1 d . . . . .
H4'A H 0.4020 0.3737 1.0253 0.031 Uiso 1 1 calc R U . . .
O5' O 0.5182(3) 0.4695(2) 1.18224(18) 0.0377(8) Uani 1 1 d . . . . .
H5' H 0.5326 0.4509 1.2288 0.057 Uiso 1 1 calc R U . . .
C5' C 0.4650(4) 0.3924(3) 1.1397(3) 0.0313(9) Uani 1 1 d . . . . .
H5'A H 0.3928 0.3703 1.1674 0.038 Uiso 1 1 calc R U . . .
H5'B H 0.5198 0.3360 1.1359 0.038 Uiso 1 1 calc R U . . .
P1 P 0.73472(9) 0.40255(7) 0.95448(6) 0.0259(2) Uani 1 1 d . . . . .
O1A O 0.8021(3) 0.4711(2) 1.00415(17) 0.0299(7) Uani 1 1 d . . . . .
O2A O 0.7644(3) 0.28887(19) 0.96582(17) 0.0308(6) Uani 1 1 d . . . . .
C1A C 0.7273(4) 0.2389(3) 1.0355(3) 0.0316(9) Uani 1 1 d . . . . .
C2A C 0.7805(5) 0.2589(4) 1.1073(3) 0.0448(12) Uani 1 1 d . . . . .
H2AA H 0.8392 0.3084 1.1117 0.054 Uiso 1 1 calc R U . . .
C3A C 0.7456(6) 0.2048(4) 1.1730(3) 0.0552(14) Uani 1 1 d . . . . .
H3AA H 0.7808 0.2172 1.2231 0.066 Uiso 1 1 calc R U . . .
C4A C 0.6607(6) 0.1333(4) 1.1665(3) 0.0535(15) Uani 1 1 d . . . . .
H4AA H 0.6385 0.0962 1.2119 0.064 Uiso 1 1 calc R U . . .
C5A C 0.6076(5) 0.1153(4) 1.0943(4) 0.0505(14) Uani 1 1 d . . . . .
H5AA H 0.5486 0.0661 1.0899 0.061 Uiso 1 1 calc R U . . .
C6A C 0.6408(5) 0.1693(3) 1.0283(3) 0.0398(11) Uani 1 1 d . . . . .
H6AA H 0.6040 0.1582 0.9785 0.048 Uiso 1 1 calc R U . . .
N7A N 0.7519(3) 0.4221(3) 0.8611(2) 0.0309(8) Uani 1 1 d . . . . .
H7AA H 0.806(5) 0.471(4) 0.849(3) 0.037 Uiso 1 1 d . U . . .
C8A C 0.6818(4) 0.3785(3) 0.7977(3) 0.0322(10) Uani 1 1 d . . . . .
H8AA H 0.6195 0.3360 0.8218 0.039 Uiso 1 1 calc R U . . .
C9A C 0.7571(5) 0.3165(4) 0.7422(3) 0.0445(12) Uani 1 1 d . . . . .
H9AA H 0.7069 0.2861 0.7018 0.067 Uiso 1 1 calc R U . . .
H9AB H 0.7971 0.2651 0.7728 0.067 Uiso 1 1 calc R U . . .
H9AC H 0.8159 0.3584 0.7163 0.067 Uiso 1 1 calc R U . . .
C10A C 0.6227(4) 0.4602(3) 0.7493(3) 0.0317(9) Uani 1 1 d . . . . .
O11A O 0.6556(3) 0.5433(2) 0.74653(19) 0.0364(7) Uani 1 1 d . . . . .
O12A O 0.5336(3) 0.4220(2) 0.70806(18) 0.0335(7) Uani 1 1 d . . . . .
C13A C 0.4752(4) 0.4865(3) 0.6511(3) 0.0361(10) Uani 1 1 d . . . . .
H13A H 0.5351 0.5285 0.6239 0.043 Uiso 1 1 calc R U . . .
C14A C 0.3871(5) 0.5517(4) 0.6948(3) 0.0456(13) Uani 1 1 d . . . . .
H14A H 0.3416 0.5898 0.6562 0.068 Uiso 1 1 calc R U . . .
H14B H 0.4296 0.5965 0.7302 0.068 Uiso 1 1 calc R U . . .
H14C H 0.3337 0.5106 0.7262 0.068 Uiso 1 1 calc R U . . .
C15A C 0.4189(4) 0.4188(4) 0.5917(3) 0.0395(11) Uani 1 1 d . . . . .
H15A H 0.3829 0.4577 0.5491 0.059 Uiso 1 1 calc R U . . .
H15B H 0.3582 0.3794 0.6181 0.059 Uiso 1 1 calc R U . . .
H15C H 0.4789 0.3753 0.5691 0.059 Uiso 1 1 calc R U . . .

loop_
_atom_site_aniso_label
_atom_site_aniso_U_11
_atom_site_aniso_U_22
_atom_site_aniso_U_33
_atom_site_aniso_U_23
_atom_site_aniso_U_13
_atom_site_aniso_U_12
N1 0.0282(16) 0.0287(17) 0.0225(18) -0.0025(15) -0.0019(15) 0.0035(13)
C2 0.031(2) 0.034(2) 0.022(2) 0.0008(18) 0.0012(17) 0.0017(19)
O2 0.0457(17) 0.0332(15) 0.0285(16) 0.0010(14) -0.0120(14) 0.0071(14)
N3 0.0321(18) 0.0238(16) 0.0253(19) 0.0025(15) -0.0013(15) 0.0040(13)
C4 0.028(2) 0.027(2) 0.024(2) 0.0000(17) 0.0008(16) 0.0007(16)
O4 0.0392(17) 0.0279(15) 0.0270(16) -0.0021(13) -0.0050(13) 0.0020(12)
C5 0.036(2) 0.033(2) 0.026(2) -0.0035(19) -0.0083(19) 0.0058(19)
C6 0.036(2) 0.030(2) 0.025(2) 0.0054(19) -0.0030(18) 0.0050(18)
O1' 0.0299(15) 0.0272(13) 0.0312(16) 0.0008(12) 0.0022(13) -0.0022(12)
C1' 0.031(2) 0.029(2) 0.026(2) 0.0000(18) 0.0011(18) 0.0006(17)
C2' 0.033(2) 0.0251(18) 0.026(2) -0.0058(18) 0.0012(19) -0.0012(16)
F2' 0.0413(13) 0.0333(12) 0.0231(13) -0.0042(10) -0.0057(11) 0.0032(11)
C6' 0.038(2) 0.028(2) 0.030(2) 0.0029(18) 0.0061(19) 0.0031(18)
C3' 0.030(2) 0.0239(18) 0.024(2) -0.0022(16) 0.0035(17) -0.0024(16)
O3' 0.0271(14) 0.0253(13) 0.0362(17) -0.0033(13) 0.0032(12) -0.0005(11)
C4' 0.029(2) 0.0229(18) 0.027(2) -0.0019(17) 0.0022(17) -0.0005(15)
O5' 0.061(2) 0.0292(14) 0.0231(16) 0.0040(13) -0.0075(16) 0.0006(15)
C5' 0.036(2) 0.0276(19) 0.030(2) 0.0036(18) 0.0005(19) -0.0001(18)
P1 0.0273(5) 0.0250(4) 0.0255(5) 0.0024(4) 0.0012(4) -0.0001(4)
O1A 0.0351(17) 0.0258(14) 0.0288(16) 0.0029(12) 0.0020(13) -0.0034(11)
O2A 0.0365(15) 0.0275(13) 0.0285(16) 0.0049(12) 0.0048(14) 0.0030(12)
C1A 0.036(2) 0.0251(17) 0.034(2) 0.0072(18) 0.0084(19) 0.0086(17)
C2A 0.044(3) 0.049(3) 0.042(3) 0.010(2) -0.002(2) -0.004(2)
C3A 0.065(4) 0.060(3) 0.041(3) 0.013(2) 0.000(3) 0.003(3)
C4A 0.069(4) 0.040(3) 0.051(3) 0.020(3) 0.021(3) 0.010(3)
C5A 0.061(3) 0.030(2) 0.060(4) 0.000(3) 0.021(3) -0.002(2)
C6A 0.053(3) 0.028(2) 0.038(3) -0.005(2) 0.009(2) -0.005(2)
N7A 0.0303(19) 0.0334(18) 0.0290(19) 0.0027(15) 0.0000(16) -0.0060(16)
C8A 0.035(2) 0.036(2) 0.026(2) 0.0013(19) -0.0026(18) -0.0031(19)
C9A 0.054(3) 0.044(2) 0.036(3) -0.001(2) -0.006(2) 0.019(2)
C10A 0.034(2) 0.038(2) 0.023(2) -0.001(2) 0.0053(19) 0.0032(19)
O11A 0.0397(17) 0.0341(16) 0.0354(17) 0.0035(15) -0.0011(15) -0.0007(14)
O12A 0.0319(16) 0.0369(16) 0.0317(16) 0.0039(14) -0.0048(13) -0.0014(13)
C13A 0.039(2) 0.035(2) 0.034(2) 0.002(2) -0.002(2) 0.004(2)
C14A 0.047(3) 0.051(3) 0.039(3) 0.000(2) -0.005(2) 0.014(2)
C15A 0.036(2) 0.043(3) 0.040(3) -0.002(2) -0.003(2) 0.007(2)

_geom_special_details            
; 
 All esds (except the esd in the dihedral angle between two l.s. planes) 
 are estimated using the full covariance matrix.  The cell esds are taken 
 into account individually in the estimation of esds in distances, angles 
 and torsion angles; correlations between esds in cell parameters are only 
 used when they are defined by crystal symmetry.  An approximate (isotropic) 
 treatment of cell esds is used for estimating esds involving l.s. planes. 
;

loop_
_geom_bond_atom_site_label_1
_geom_bond_atom_site_label_2
_geom_bond_distance
_geom_bond_site_symmetry_2
_geom_bond_publ_flag
N1 C6 1.370(5) . ?
N1 C2 1.386(5) . ?
N1 C1' 1.476(5) . ?
C2 O2 1.210(5) . ?
C2 N3 1.382(6) . ?
N3 C4 1.380(6) . ?
N3 H3A 0.85(5) . ?
C4 O4 1.237(5) . ?
C4 C5 1.428(6) . ?
C5 C6 1.342(6) . ?
C5 H5A 0.9500 . ?
C6 H6A 0.9500 . ?
O1' C1' 1.405(5) . ?
O1' C4' 1.440(5) . ?
C1' C2' 1.548(6) . ?
C1' H1'A 1.0000 . ?
C2' F2' 1.403(5) . ?
C2' C6' 1.503(6) . ?
C2' C3' 1.526(6) . ?
C6' H6'A 0.9800 . ?
C6' H6'B 0.9800 . ?
C6' H6'C 0.9800 . ?
C3' O3' 1.425(5) . ?
C3' C4' 1.525(5) . ?
C3' H3'A 1.0000 . ?
O3' P1 1.589(3) . ?
C4' C5' 1.514(6) . ?
C4' H4'A 1.0000 . ?
O5' C5' 1.408(5) . ?
O5' H5' 0.8400 . ?
C5' H5'A 0.9900 . ?
C5' H5'B 0.9900 . ?
P1 O1A 1.467(3) . ?
P1 O2A 1.595(3) . ?
P1 N7A 1.607(4) . ?
O2A C1A 1.420(5) . ?
C1A C6A 1.370(6) . ?
C1A C2A 1.378(7) . ?
C2A C3A 1.386(7) . ?
C2A H2AA 0.9500 . ?
C3A C4A 1.374(9) . ?
C3A H3AA 0.9500 . ?
C4A C5A 1.378(8) . ?
C4A H4AA 0.9500 . ?
C5A C6A 1.385(7) . ?
C5A H5AA 0.9500 . ?
C6A H6AA 0.9500 . ?
N7A C8A 1.456(6) . ?
N7A H7AA 0.93(5) . ?
C8A C9A 1.523(6) . ?
C8A C10A 1.533(6) . ?
C8A H8AA 1.0000 . ?
C9A H9AA 0.9800 . ?
C9A H9AB 0.9800 . ?
C9A H9AC 0.9800 . ?
C10A O11A 1.193(6) . ?
C10A O12A 1.333(5) . ?
O12A C13A 1.460(5) . ?
C13A C15A 1.502(6) . ?
C13A C14A 1.526(7) . ?
C13A H13A 1.0000 . ?
C14A H14A 0.9800 . ?
C14A H14B 0.9800 . ?
C14A H14C 0.9800 . ?
C15A H15A 0.9800 . ?
C15A H15B 0.9800 . ?
C15A H15C 0.9800 . ?

loop_
_geom_angle_atom_site_label_1
_geom_angle_atom_site_label_2
_geom_angle_atom_site_label_3
_geom_angle
_geom_angle_site_symmetry_1
_geom_angle_site_symmetry_3
_geom_angle_publ_flag
C6 N1 C2 121.6(4) . . ?
C6 N1 C1' 120.1(3) . . ?
C2 N1 C1' 118.2(3) . . ?
O2 C2 N3 122.3(4) . . ?
O2 C2 N1 123.2(4) . . ?
N3 C2 N1 114.5(4) . . ?
C4 N3 C2 127.0(4) . . ?
C4 N3 H3A 112(3) . . ?
C2 N3 H3A 121(3) . . ?
O4 C4 N3 120.3(4) . . ?
O4 C4 C5 125.3(4) . . ?
N3 C4 C5 114.4(4) . . ?
C6 C5 C4 120.4(4) . . ?
C6 C5 H5A 119.8 . . ?
C4 C5 H5A 119.8 . . ?
C5 C6 N1 122.0(4) . . ?
C5 C6 H6A 119.0 . . ?
N1 C6 H6A 119.0 . . ?
C1' O1' C4' 111.1(3) . . ?
O1' C1' N1 109.1(3) . . ?
O1' C1' C2' 107.6(3) . . ?
N1 C1' C2' 113.5(3) . . ?
O1' C1' H1'A 108.8 . . ?
N1 C1' H1'A 108.8 . . ?
C2' C1' H1'A 108.8 . . ?
F2' C2' C6' 109.2(4) . . ?
F2' C2' C3' 106.6(3) . . ?
C6' C2' C3' 117.1(4) . . ?
F2' C2' C1' 105.0(3) . . ?
C6' C2' C1' 116.4(3) . . ?
C3' C2' C1' 101.4(3) . . ?
C2' C6' H6'A 109.5 . . ?
C2' C6' H6'B 109.5 . . ?
H6'A C6' H6'B 109.5 . . ?
C2' C6' H6'C 109.5 . . ?
H6'A C6' H6'C 109.5 . . ?
H6'B C6' H6'C 109.5 . . ?
O3' C3' C4' 107.2(3) . . ?
O3' C3' C2' 114.0(3) . . ?
C4' C3' C2' 103.5(3) . . ?
O3' C3' H3'A 110.6 . . ?
C4' C3' H3'A 110.6 . . ?
C2' C3' H3'A 110.6 . . ?
C3' O3' P1 123.4(3) . . ?
O1' C4' C5' 109.6(3) . . ?
O1' C4' C3' 104.6(3) . . ?
C5' C4' C3' 115.1(4) . . ?
O1' C4' H4'A 109.1 . . ?
C5' C4' H4'A 109.1 . . ?
C3' C4' H4'A 109.1 . . ?
C5' O5' H5' 109.5 . . ?
O5' C5' C4' 108.5(3) . . ?
O5' C5' H5'A 110.0 . . ?
C4' C5' H5'A 110.0 . . ?
O5' C5' H5'B 110.0 . . ?
C4' C5' H5'B 110.0 . . ?
H5'A C5' H5'B 108.4 . . ?
O1A P1 O3' 114.86(17) . . ?
O1A P1 O2A 115.98(17) . . ?
O3' P1 O2A 99.25(16) . . ?
O1A P1 N7A 112.91(18) . . ?
O3' P1 N7A 107.88(18) . . ?
O2A P1 N7A 104.61(17) . . ?
C1A O2A P1 120.1(2) . . ?
C6A C1A C2A 121.9(4) . . ?
C6A C1A O2A 118.1(4) . . ?
C2A C1A O2A 120.0(4) . . ?
C1A C2A C3A 117.9(5) . . ?
C1A C2A H2AA 121.0 . . ?
C3A C2A H2AA 121.0 . . ?
C4A C3A C2A 120.9(6) . . ?
C4A C3A H3AA 119.5 . . ?
C2A C3A H3AA 119.5 . . ?
C3A C4A C5A 120.2(5) . . ?
C3A C4A H4AA 119.9 . . ?
C5A C4A H4AA 119.9 . . ?
C4A C5A C6A 119.6(5) . . ?
C4A C5A H5AA 120.2 . . ?
C6A C5A H5AA 120.2 . . ?
C1A C6A C5A 119.4(5) . . ?
C1A C6A H6AA 120.3 . . ?
C5A C6A H6AA 120.3 . . ?
C8A N7A P1 125.6(3) . . ?
C8A N7A H7AA 120(3) . . ?
P1 N7A H7AA 114(3) . . ?
N7A C8A C9A 111.6(4) . . ?
N7A C8A C10A 109.4(4) . . ?
C9A C8A C10A 108.8(4) . . ?
N7A C8A H8AA 109.0 . . ?
C9A C8A H8AA 109.0 . . ?
C10A C8A H8AA 109.0 . . ?
C8A C9A H9AA 109.5 . . ?
C8A C9A H9AB 109.5 . . ?
H9AA C9A H9AB 109.5 . . ?
C8A C9A H9AC 109.5 . . ?
H9AA C9A H9AC 109.5 . . ?
H9AB C9A H9AC 109.5 . . ?
O11A C10A O12A 125.9(4) . . ?
O11A C10A C8A 124.9(4) . . ?
O12A C10A C8A 109.1(4) . . ?
C10A O12A C13A 116.9(3) . . ?
O12A C13A C15A 105.2(4) . . ?
O12A C13A C14A 109.3(4) . . ?
C15A C13A C14A 113.5(4) . . ?
O12A C13A H13A 109.6 . . ?
C15A C13A H13A 109.6 . . ?
C14A C13A H13A 109.6 . . ?
C13A C14A H14A 109.5 . . ?
C13A C14A H14B 109.5 . . ?
H14A C14A H14B 109.5 . . ?
C13A C14A H14C 109.5 . . ?
H14A C14A H14C 109.5 . . ?
H14B C14A H14C 109.5 . . ?
C13A C15A H15A 109.5 . . ?
C13A C15A H15B 109.5 . . ?
H15A C15A H15B 109.5 . . ?
C13A C15A H15C 109.5 . . ?
H15A C15A H15C 109.5 . . ?
H15B C15A H15C 109.5 . . ?

loop_
_geom_torsion_atom_site_label_1
_geom_torsion_atom_site_label_2
_geom_torsion_atom_site_label_3
_geom_torsion_atom_site_label_4
_geom_torsion
_geom_torsion_site_symmetry_1
_geom_torsion_site_symmetry_2
_geom_torsion_site_symmetry_3
_geom_torsion_site_symmetry_4
_geom_torsion_publ_flag
C6 N1 C2 O2 -177.7(4) . . . . ?
C1' N1 C2 O2 1.0(6) . . . . ?
C6 N1 C2 N3 2.3(6) . . . . ?
C1' N1 C2 N3 -179.0(4) . . . . ?
O2 C2 N3 C4 178.6(4) . . . . ?
N1 C2 N3 C4 -1.4(6) . . . . ?
C2 N3 C4 O4 -179.5(4) . . . . ?
C2 N3 C4 C5 0.2(6) . . . . ?
O4 C4 C5 C6 179.9(5) . . . . ?
N3 C4 C5 C6 0.2(6) . . . . ?
C4 C5 C6 N1 0.7(7) . . . . ?
C2 N1 C6 C5 -2.0(7) . . . . ?
C1' N1 C6 C5 179.3(4) . . . . ?
C4' O1' C1' N1 -120.5(3) . . . . ?
C4' O1' C1' C2' 3.0(4) . . . . ?
C6 N1 C1' O1' 35.3(5) . . . . ?
C2 N1 C1' O1' -143.4(4) . . . . ?
C6 N1 C1' C2' -84.6(5) . . . . ?
C2 N1 C1' C2' 96.7(4) . . . . ?
O1' C1' C2' F2' 88.0(4) . . . . ?
N1 C1' C2' F2' -151.1(3) . . . . ?
O1' C1' C2' C6' -151.0(4) . . . . ?
N1 C1' C2' C6' -30.2(5) . . . . ?
O1' C1' C2' C3' -22.8(4) . . . . ?
N1 C1' C2' C3' 98.0(4) . . . . ?
F2' C2' C3' O3' 39.2(4) . . . . ?
C6' C2' C3' O3' -83.4(4) . . . . ?
C1' C2' C3' O3' 148.9(3) . . . . ?
F2' C2' C3' C4' -76.8(4) . . . . ?
C6' C2' C3' C4' 160.5(4) . . . . ?
C1' C2' C3' C4' 32.8(4) . . . . ?
C4' C3' O3' P1 -149.1(3) . . . . ?
C2' C3' O3' P1 97.0(4) . . . . ?
C1' O1' C4' C5' 142.2(3) . . . . ?
C1' O1' C4' C3' 18.3(4) . . . . ?
O3' C3' C4' O1' -153.0(3) . . . . ?
C2' C3' C4' O1' -32.2(4) . . . . ?
O3' C3' C4' C5' 86.7(4) . . . . ?
C2' C3' C4' C5' -152.5(3) . . . . ?
O1' C4' C5' O5' -64.7(4) . . . . ?
C3' C4' C5' O5' 52.8(5) . . . . ?
C3' O3' P1 O1A 20.1(4) . . . . ?
C3' O3' P1 O2A 144.5(3) . . . . ?
C3' O3' P1 N7A -106.8(3) . . . . ?
O1A P1 O2A C1A 72.7(4) . . . . ?
O3' P1 O2A C1A -50.9(3) . . . . ?
N7A P1 O2A C1A -162.2(3) . . . . ?
P1 O2A C1A C6A 110.9(4) . . . . ?
P1 O2A C1A C2A -70.9(5) . . . . ?
C6A C1A C2A C3A 1.3(8) . . . . ?
O2A C1A C2A C3A -176.7(4) . . . . ?
C1A C2A C3A C4A 0.0(8) . . . . ?
C2A C3A C4A C5A -0.9(9) . . . . ?
C3A C4A C5A C6A 0.4(9) . . . . ?
C2A C1A C6A C5A -1.9(7) . . . . ?
O2A C1A C6A C5A 176.3(4) . . . . ?
C4A C5A C6A C1A 1.0(8) . . . . ?
O1A P1 N7A C8A -168.6(3) . . . . ?
O3' P1 N7A C8A -40.5(4) . . . . ?
O2A P1 N7A C8A 64.4(4) . . . . ?
P1 N7A C8A C9A -118.7(4) . . . . ?
P1 N7A C8A C10A 120.9(4) . . . . ?
N7A C8A C10A O11A 21.6(6) . . . . ?
C9A C8A C10A O11A -100.5(5) . . . . ?
N7A C8A C10A O12A -161.7(3) . . . . ?
C9A C8A C10A O12A 76.1(5) . . . . ?
O11A C10A O12A C13A 3.6(7) . . . . ?
C8A C10A O12A C13A -173.0(4) . . . . ?
C10A O12A C13A C15A 156.7(4) . . . . ?
C10A O12A C13A C14A -81.1(5) . . . . ?

loop_
_geom_hbond_atom_site_label_D
_geom_hbond_atom_site_label_H
_geom_hbond_atom_site_label_A
_geom_hbond_distance_DH
_geom_hbond_distance_HA
_geom_hbond_distance_DA
_geom_hbond_angle_DHA
_geom_hbond_site_symmetry_A
N3 H3A O1A 0.85(5) 1.96(5) 2.810(4) 174(5) 4_467
O5' H5' O4 0.84 1.91 2.737(4) 170.0 3_647
N7A H7AA O4 0.93(5) 1.96(5) 2.876(5) 171(5) 4_567

_refine_diff_density_max         0.243
_refine_diff_density_min         -0.289
_refine_diff_density_rms         0.048

_shelx_res_file                  
; 
  
    mdl086_abs.res created by SHELXL-2014/7 
  
  
TITL mdl086_abs in P2(1)2(1)2(1) 
CELL 1.54178  11.35530  13.61180  16.83510  90.0000  90.0000  90.0000 
ZERR    4.00   0.00250   0.00310   0.00400   0.0000   0.0000   0.0000 
LATT -1 
SYMM 0.5-X, -Y, 0.5+Z 
SYMM -X, 0.5+Y, 0.5-Z 
SYMM 0.5+X, 0.5-Y, -Z 
SFAC C H N O F P 
UNIT 88 116 12 36 4 4 
TEMP -173 
SIZE 0.02 0.10 0.12 
acta 136.5 
L.S. 4 
BOND $h 
conf 
FMAP 2 
PLAN 5 
  
EQIV $1 x-1/2, -y+3/2, -z+2 
HTAB N3 O1A_$1 
EQIV $2 -x+1, y-1/2, -z+5/2 
HTAB O5' O4_$2 
EQIV $3 x+1/2, -y+3/2, -z+2 
HTAB N7A O4_$3 
WGHT    0.057500 
FVAR       0.17187 
N1    3    0.384827    0.674136    1.049340    11.00000    0.02818    0.02866 = 
         0.02254   -0.00249   -0.00187    0.00350 
C2    1    0.340676    0.758914    1.014875    11.00000    0.03108    0.03359 = 
         0.02190    0.00085    0.00118    0.00167 
O2    4    0.287409    0.759318    0.952634    11.00000    0.04568    0.03323 = 
         0.02848    0.00104   -0.01195    0.00706 
N3    3    0.362365    0.843795    1.057473    11.00000    0.03207    0.02383 = 
         0.02529    0.00255   -0.00127    0.00395 
  
H3A   2    0.339230    0.899608    1.040574    11.00000   -1.20000 
C4    1    0.419800    0.851345    1.129470    11.00000    0.02827    0.02724 = 
         0.02381    0.00004    0.00085    0.00070 
O4    4    0.432504    0.932445    1.161497    11.00000    0.03916    0.02789 = 
         0.02695   -0.00213   -0.00504    0.00199 
C5    1    0.459920    0.759882    1.161050    11.00000    0.03646    0.03269 = 
         0.02648   -0.00351   -0.00829    0.00582 
AFIX  43 
H5A   2    0.500087    0.758493    1.210537    11.00000   -1.20000 
AFIX   0 
C6    1    0.441227    0.675921    1.121255    11.00000    0.03649    0.02974 = 
         0.02510    0.00537   -0.00299    0.00501 
AFIX  43 
H6A   2    0.467929    0.615852    1.143641    11.00000   -1.20000 
AFIX   0 
  
O1'   4    0.346885    0.505417    1.063252    11.00000    0.02992    0.02720 = 
         0.03123    0.00076    0.00224   -0.00223 
C1'   1    0.367439    0.580052    1.007296    11.00000    0.03134    0.02883 = 
         0.02561    0.00002    0.00112    0.00060 
AFIX  13 
H1'A  2    0.296964    0.585889    0.971991    11.00000   -1.20000 
AFIX   0 
C2'   1    0.474709    0.548777    0.956478    11.00000    0.03292    0.02514 = 
         0.02551   -0.00580    0.00117   -0.00125 
F2'   5    0.427146    0.493073    0.894139    11.00000    0.04128    0.03328 = 
         0.02307   -0.00419   -0.00566    0.00316 
C6'   1    0.548384    0.630370    0.922571    11.00000    0.03789    0.02800 = 
         0.03036    0.00292    0.00608    0.00309 
AFIX 137 
H6'A  2    0.583104    0.668621    0.965972    11.00000   -1.50000 
H6'B  2    0.498787    0.673244    0.889894    11.00000   -1.50000 
H6'C  2    0.611299    0.602442    0.889739    11.00000   -1.50000 
AFIX   0 
C3'   1    0.535996    0.476515    1.012102    11.00000    0.02993    0.02393 = 
         0.02429   -0.00216    0.00350   -0.00237 
AFIX  13 
H3'A  2    0.589771    0.512015    1.049369    11.00000   -1.20000 
AFIX   0 
O3'   4    0.597339    0.399619    0.972216    11.00000    0.02707    0.02533 = 
         0.03622   -0.00328    0.00323   -0.00052 
C4'   1    0.434419    0.429251    1.057393    11.00000    0.02873    0.02292 = 
         0.02670   -0.00194    0.00217   -0.00054 
AFIX  13 
H4'A  2    0.401989    0.373654    1.025312    11.00000   -1.20000 
AFIX   0 
O5'   4    0.518183    0.469532    1.182240    11.00000    0.06074    0.02924 = 
         0.02313    0.00400   -0.00748    0.00061 
AFIX  87 
H5'   2    0.532638    0.450882    1.228793    11.00000   -1.50000 
AFIX   0 
C5'   1    0.465017    0.392366    1.139670    11.00000    0.03623    0.02758 = 
         0.02995    0.00357    0.00054   -0.00006 
AFIX  23 
H5'A  2    0.392833    0.370256    1.167382    11.00000   -1.20000 
H5'B  2    0.519797    0.335982    1.135856    11.00000   -1.20000 
AFIX   0 
  
P1    6    0.734724    0.402547    0.954482    11.00000    0.02728    0.02501 = 
         0.02547    0.00236    0.00122   -0.00013 
O1A   4    0.802053    0.471054    1.004154    11.00000    0.03510    0.02584 = 
         0.02875    0.00294    0.00200   -0.00336 
O2A   4    0.764415    0.288871    0.965818    11.00000    0.03655    0.02746 = 
         0.02848    0.00489    0.00482    0.00304 
C1A   1    0.727345    0.238888    1.035525    11.00000    0.03595    0.02506 = 
         0.03390    0.00722    0.00837    0.00858 
C2A   1    0.780469    0.258941    1.107329    11.00000    0.04413    0.04854 = 
         0.04183    0.01015   -0.00167   -0.00372 
AFIX  43 
H2AA  2    0.839186    0.308361    1.111707    11.00000   -1.20000 
AFIX   0 
C3A   1    0.745567    0.204759    1.172974    11.00000    0.06454    0.05993 = 
         0.04108    0.01297   -0.00025    0.00258 
AFIX  43 
H3AA  2    0.780832    0.217224    1.223143    11.00000   -1.20000 
AFIX   0 
C4A   1    0.660693    0.133301    1.166462    11.00000    0.06865    0.04046 = 
         0.05126    0.02007    0.02089    0.01037 
AFIX  43 
H4AA  2    0.638524    0.096190    1.211854    11.00000   -1.20000 
AFIX   0 
C5A   1    0.607596    0.115256    1.094325    11.00000    0.06081    0.03022 = 
         0.06045   -0.00035    0.02091   -0.00247 
AFIX  43 
H5AA  2    0.548587    0.066086    1.089896    11.00000   -1.20000 
AFIX   0 
C6A   1    0.640837    0.169288    1.028318    11.00000    0.05347    0.02775 = 
         0.03832   -0.00488    0.00855   -0.00517 
AFIX  43 
H6AA  2    0.603967    0.158185    0.978466    11.00000   -1.20000 
AFIX   0 
N7A   3    0.751871    0.422121    0.861062    11.00000    0.03028    0.03338 = 
         0.02896    0.00269    0.00005   -0.00600 
  
H7AA  2    0.805610    0.471236    0.849337    11.00000   -1.20000 
C8A   1    0.681820    0.378514    0.797743    11.00000    0.03516    0.03584 = 
         0.02565    0.00132   -0.00256   -0.00307 
AFIX  13 
H8AA  2    0.619519    0.335986    0.821829    11.00000   -1.20000 
AFIX   0 
C9A   1    0.757148    0.316504    0.742203    11.00000    0.05364    0.04389 = 
         0.03583   -0.00141   -0.00568    0.01877 
AFIX 137 
H9AA  2    0.706872    0.286093    0.701780    11.00000   -1.50000 
H9AB  2    0.797142    0.265125    0.772784    11.00000   -1.50000 
H9AC  2    0.815912    0.358382    0.716299    11.00000   -1.50000 
AFIX   0 
C10A  1    0.622707    0.460174    0.749336    11.00000    0.03440    0.03811 = 
         0.02273   -0.00136    0.00532    0.00323 
O11A  4    0.655554    0.543338    0.746533    11.00000    0.03966    0.03407 = 
         0.03545    0.00351   -0.00107   -0.00069 
O12A  4    0.533578    0.421969    0.708065    11.00000    0.03193    0.03694 = 
         0.03165    0.00394   -0.00485   -0.00141 
C13A  1    0.475156    0.486495    0.651063    11.00000    0.03902    0.03484 = 
         0.03442    0.00199   -0.00164    0.00425 
AFIX  13 
H13A  2    0.535145    0.528456    0.623860    11.00000   -1.20000 
AFIX   0 
C14A  1    0.387141    0.551688    0.694812    11.00000    0.04668    0.05115 = 
         0.03905    0.00029   -0.00497    0.01435 
AFIX 137 
H14A  2    0.341582    0.589824    0.656166    11.00000   -1.50000 
H14B  2    0.429621    0.596548    0.730196    11.00000   -1.50000 
H14C  2    0.333699    0.510557    0.726170    11.00000   -1.50000 
AFIX   0 
C15A  1    0.418920    0.418831    0.591676    11.00000    0.03552    0.04329 = 
         0.03968   -0.00205   -0.00348    0.00698 
AFIX 137 
H15A  2    0.382887    0.457679    0.549116    11.00000   -1.50000 
H15B  2    0.358233    0.379385    0.618054    11.00000   -1.50000 
H15C  2    0.478946    0.375279    0.569107    11.00000   -1.50000 
  
AFIX   0 
HKLF 4 
  
REM  mdl086_abs in P2(1)2(1)2(1) 
REM R1 =  0.0435 for    3860 Fo > 4sig(Fo)  and  0.0575 for all    4596 data 
REM    336 parameters refined using      0 restraints 
  
END 
  
WGHT      0.0575      0.0000 
  
REM Highest difference peak  0.243,  deepest hole -0.289,  1-sigma level  0.048 
Q1    1   0.7902  0.3376  0.9531  11.00000  0.05    0.24 
Q2    1   0.6833  0.3333  0.9573  11.00000  0.05    0.23 
Q3    1   0.5192  0.5131  0.9854  11.00000  0.05    0.22 
Q4    1   0.6675  0.4967  0.7142  11.00000  0.05    0.20 
Q5    1   0.3133  0.7903  1.0545  11.00000  0.05    0.19 
;
_shelx_res_checksum              33995

_shelx_hkl_file                  
; 
   1   0   0    0.06    0.16 
   1   0   0   -0.11    0.23 
   1   0   0    0.08    0.21 
  -1   0   0   -0.08    0.14 
   2   0   0    2.03    0.51 
   2   0   0    3.31    0.62 
  -2   0   0    2.80    0.37 
  -3   0   0   -0.13    0.27 
   3   0   0    0.09    0.69 
   3   0   0   -0.27    0.57 
  -3   0   0    0.37    0.39 
   4   0   0   32.55    1.94 
  -4   0   0   32.39    1.44 
   4   0   0   32.08    1.94 
   6   0   0  130.91    4.96 
   7   0   0    0.69    1.37 
  11   0   0    0.52    0.50 
 -11   0   0    0.91    1.23 
  12   0   0    0.10    0.47 
  13   0   0   -0.22    0.41 
   0   1   0    0.15    0.12 
   0  -1   0   -0.03    0.12 
   1  -1   0  203.88    6.23 
  -1  -1   0  210.05    6.29 
  -1   1   0  216.53    6.22 
   1   1   0  192.64    6.30 
   2  -1   0  872.86   26.24 
   2   1   0  893.45   26.37 
  -2  -1   0  882.26   26.35 
   2   1   0  879.68   26.36 
  -2   1   0  888.86   26.20 
  -3  -1   0  364.35   10.93 
  -3  -1   0  354.79   10.87 
   3   1   0  370.46   11.37 
   3   1   0  358.42   11.32 
  -3   1   0  376.79   11.10 
   4   1   0   -0.54    0.78 
  -4   1   0   -0.74    0.45 
   4   1   0    0.48    0.80 
   4  -1   0    0.31    0.77 
  -4  -1   0    0.10    0.36 
   5   1   0  101.75    3.93 
   5   1   0  107.07    4.23 
   6   1   0    5.17    1.23 
   6   1   0    8.01    1.70 
   6   1   0    5.74    1.36 
   7   1   0   -0.67    1.24 
   7   1   0   -0.25    1.50 
   8   1   0   -0.93    1.60 
  -8   1   0   -0.30    0.66 
  11  -1   0   -0.19    0.51 
  11   1   0    1.02    0.55 
 -11   1   0    0.33    1.16 
  12  -1   0    0.20    0.45 
  12   1   0    0.87    0.49 
  13  -1   0    1.97    0.46 
  13   1   0    1.66    0.50 
   0   2   0  539.73   15.90 
   0  -2   0  533.54   15.92 
  -1   2   0   84.89    2.73 
   1  -2   0   85.23    2.77 
   1   2   0   81.86    2.89 
  -2  -2   0  856.43   25.26 
   2  -2   0  816.26   25.28 
  -2   2   0  867.80   25.10 
   2   2   0  832.02   25.29 
   3   2   0  142.84    4.85 
   3   2   0  137.57    4.77 
  -3   2   0  132.61    4.50 
   4   2   0   61.90    2.79 
   4   2   0   61.87    2.88 
  -4   2   0   57.50    2.47 
   5   2   0    1.16    0.92 
   5   2   0   -0.67    0.96 
   6   2   0   22.96    2.28 
   6   2   0   21.69    1.92 
   7   2   0   45.95    3.30 
   7   2   0   50.29    2.82 
   8   2   0    5.30    1.95 
  -8  -2   0    5.06    0.91 
   8   2   0    6.47    1.67 
  -8   2   0    4.58    0.91 
   9   2   0    4.38    2.19 
 -10   2   0    2.64    1.19 
 -11   2   0   -0.69    1.09 
  11   2   0   -0.56    0.48 
  11  -2   0    0.79    0.53 
  12   2   0    0.66    0.50 
  12  -2   0    0.83    0.48 
  13   2   0    3.77    0.56 
  13  -2   0    3.94    0.53 
   0   3   0    0.42    0.32 
  -1   3   0   18.71    0.99 
   1   3   0   18.16    1.23 
  -2   3   0   90.00    3.08 
  -2  -3   0   89.30    3.32 
   2   3   0   89.91    3.41 
   3   3   0    3.76    0.93 
  -3   3   0    3.54    0.62 
   5   3   0   19.80    2.16 
   5   3   0   18.70    1.75 
   6   3   0    7.29    1.34 
   6   3   0   12.43    1.84 
   7   3   0    7.27    1.50 
   7   3   0    5.57    1.91 
   8   3   0   12.61    2.33 
   8   3   0    9.87    1.82 
   9   3   0   -0.42    2.05 
  -9   3   0    0.61    0.98 
   9   3   0    1.18    1.63 
  10   3   0   23.34    1.46 
 -10   3   0   33.55    2.43 
  10   3   0   21.09    3.10 
  10  -3   0   23.35    1.43 
  11  -3   0    8.88    0.81 
 -11   3   0   10.80    1.52 
  11   3   0    8.15    0.81 
  12   3   0   -0.17    0.52 
  12  -3   0    0.05    0.44 
  13  -3   0    1.17    0.42 
 -13   3   0    0.93    0.52 
  13   3   0    0.66    0.48 
   0   4   0   14.90    0.70 
   0   4   0   13.97    0.83 
  -1   4   0  281.43    8.42 
   1   4   0  265.12    8.67 
  -2   4   0   25.57    1.35 
  -2   4   0   27.95    1.03 
   2   4   0   26.64    1.81 
   3   4   0  136.97    5.10 
   4   4   0  110.18    4.12 
   5   4   0    5.93    1.14 
   5   4   0    5.14    1.49 
  -6   4   0   47.52    2.03 
   6   4   0   55.24    3.27 
   6   4   0   52.12    2.82 
  -7   4   0   69.27    2.76 
   7   4   0   70.04    4.23 
   7   4   0   74.48    3.69 
   8   4   0    5.04    1.62 
  -8   4   0    7.19    1.14 
   8   4   0    4.25    2.09 
  -9   4   0    2.31    1.07 
   9   4   0    0.31    2.29 
   9   4   0    0.27    1.78 
  10  -4   0    0.11    0.56 
  10   4   0    0.32    0.59 
 -10   4   0    0.54    0.98 
  10   4   0   -1.33    2.43 
 -11   4   0   11.36    2.09 
  11  -4   0    6.63    0.74 
  11   4   0    8.38    0.87 
  12  -4   0    2.02    0.51 
  12   4   0    0.96    0.61 
 -13   4   0    2.12    0.57 
  13  -4   0    2.17    0.44 
   0   5   0   -0.23    0.59 
   1   5   0   41.35    2.10 
  -1   5   0   40.88    1.71 
   2   5   0   17.95    1.73 
   3   5   0    1.68    1.01 
   3   5   0    2.51    0.85 
   4   5   0   45.15    2.34 
   4   5   0   42.84    2.68 
   5   5   0   33.81    2.69 
   5   5   0   28.00    2.03 
   6   5   0   49.00    2.92 
   6   5   0   58.49    3.57 
  -6   5   0   46.15    2.35 
   7   5   0   17.74    2.06 
  -7   5   0   18.35    1.72 
   7   5   0   22.05    2.61 
   8   5   0    7.92    2.65 
   8   5   0    8.75    1.84 
  -8   5   0   11.64    1.28 
   9   5   0   -0.12    1.77 
   9   5   0    5.92    2.54 
  -9   5   0    2.14    1.02 
  10   5   0   26.39    3.43 
  10  -5   0   23.23    1.41 
 -10   5   0   25.44    2.10 
  10   5   0   23.26    1.56 
  11  -5   0    7.76    0.76 
  11   5   0    5.68    0.84 
  12  -5   0    0.55    0.49 
  12   5   0   -0.58    0.48 
  13  -5   0    2.03    0.43 
   0   6   0   81.10    3.07 
   1   6   0    2.85    0.84 
   1   6   0    2.03    0.73 
   2   6   0   64.29    2.87 
   2   6   0   72.31    3.24 
   3   6   0  132.56    5.12 
   3   6   0  124.33    4.66 
   4   6   0  133.12    4.94 
   4   6   0  131.12    5.41 
   5   6   0    8.53    1.85 
   5   6   0    9.97    1.45 
   6   6   0   66.82    3.37 
   6   6   0   64.09    4.06 
   7   6   0    5.54    2.06 
   7   6   0    2.96    1.54 
   8   6   0    5.56    1.67 
  -8   6   0    3.41    1.17 
   8   6   0    5.66    2.27 
   9   6   0    9.39    1.90 
   9   6   0   10.00    1.09 
   9   6   0    9.79    1.07 
  -9   6   0   13.26    1.50 
  -9   6   0   11.47    1.09 
   9   6   0   10.02    2.73 
 -10   6   0    0.75    0.71 
  10   6   0    1.74    0.85 
  10   6   0    1.41    2.29 
  10  -6   0    1.09    0.60 
 -10   6   0    1.09    1.10 
  10   6   0    1.89    0.72 
  11  -6   0   -0.07    0.52 
  11   6   0   -0.24    0.58 
  12   6   0    0.07    0.66 
  12  -6   0    0.54    0.48 
   0   7   0    0.14    0.68 
   1   7   0   79.28    3.19 
   2   7   0    6.86    1.29 
   2   7   0    7.02    1.11 
   2   7   0    4.02    1.21 
   3   7   0   10.67    1.66 
   3   7   0   10.30    1.27 
   4   7   0  131.38    5.56 
   4   7   0  131.58    5.08 
   5   7   0   11.83    2.16 
   5   7   0   12.25    1.67 
   6   7   0   21.12    2.68 
   6   7   0   17.71    1.98 
   7   7   0   -0.22    1.44 
   7   7   0    3.34    2.28 
   8   7   0   20.98    2.59 
   8  -7   0   23.72    1.53 
   8   7   0   25.69    3.48 
  -9   7   0    8.94    0.99 
   9   7   0    9.70    0.99 
   9   7   0    8.36    0.96 
   9   7   0    8.60    2.82 
  10   7   0    0.60    0.64 
  10  -7   0    0.29    0.53 
 -10   7   0    1.30    0.65 
  10   7   0    0.83    0.71 
 -11   7   0    4.80    0.98 
  11   7   0    3.61    0.61 
  11  -7   0    5.05    0.68 
  12  -7   0    2.75    0.53 
   0   8   0   17.95    1.83 
   0   8   0   16.49    1.51 
  -1   8   0   15.63    1.50 
  -1   8   0   17.60    1.70 
   1   8   0   17.22    1.52 
   1   8   0   15.69    1.73 
   2   8   0    5.28    1.35 
   2   8   0    5.41    1.16 
   3   8   0   25.99    2.06 
   3   8   0   27.97    2.65 
   4   8   0   -0.58    0.93 
   4   8   0    1.31    1.48 
   5   8   0    4.46    1.33 
   5   8   0    8.21    2.09 
   6   8   0   11.24    1.79 
   6   8   0   12.92    2.35 
   7   8   0   11.90    2.22 
   7   8   0   14.00    2.74 
   8   8   0    3.92    2.13 
   8   8   0    4.80    2.62 
   8   8   0    6.43    1.39 
   8   8   0    7.05    0.96 
   8   8   0    6.80    0.90 
  -8   8   0    7.20    0.92 
   9   8   0    0.05    0.64 
  -9   8   0    1.07    0.65 
   9   8   0    1.22    2.15 
   9   8   0    0.41    0.72 
  10   8   0   -0.25    0.73 
 -10   8   0   -0.40    0.61 
  10  -8   0   -0.76    0.50 
  10   8   0    0.35    0.60 
  11   8   0   -0.98    0.68 
  11  -8   0    0.25    0.47 
 -11   8   0    0.81    0.58 
   0   9   0    0.10    1.02 
   0   9   0    0.66    0.85 
   1   9   0    4.83    1.35 
   1   9   0    4.47    1.05 
  -1   9   0    5.81    1.16 
  -1   9   0    8.61    1.49 
   2   9   0    1.53    1.05 
  -2   9   0   -0.29    0.82 
   2   9   0   -0.14    1.19 
  -2   9   0   -0.48    0.90 
   3   9   0   21.26    2.07 
   3   9   0   21.40    2.43 
   4   9   0    0.26    1.63 
   4   9   0   -1.66    1.19 
   5   9   0    9.89    1.74 
   5   9   0    7.83    2.20 
   6   9   0    2.17    1.92 
   6   9   0   -0.30    1.38 
  -7   9   0    7.60    0.89 
   7   9   0    5.65    0.89 
   7   9   0    5.63    0.99 
   7   9   0    3.50    1.72 
   7   9   0    7.64    2.33 
   7   9   0    7.89    1.41 
   8   9   0    1.99    0.88 
   8   9   0    1.87    2.45 
   8   9   0    5.74    1.23 
   8   9   0    3.98    0.78 
  -8   9   0    4.65    0.83 
   9   9   0   -1.45    0.73 
  -9   9   0    0.36    0.61 
   9   9   0    0.61    1.01 
   9   9   0    0.53    0.61 
 -10   9   0    0.51    0.59 
  10  -9   0    0.06    0.51 
  10   9   0    0.58    0.65 
  10   9   0    1.24    0.54 
 -11   9   0    0.81    0.53 
  11   9   0    2.69    0.55 
  11  -9   0    1.94    0.48 
   0  10   0    0.08    1.25 
   0  10   0    2.87    1.13 
  -1  10   0    4.42    1.33 
  -1  10   0    2.85    1.08 
   1  10   0    1.77    1.22 
   1  10   0    2.20    1.37 
  -2  10   0   13.41    1.72 
   2  10   0   11.73    2.00 
   2  10   0   14.58    1.80 
  -2  10   0   12.89    1.91 
   3  10   0    1.93    1.33 
  -3  10   0    3.25    1.28 
  -3  10   0    2.02    1.46 
   3  10   0    0.54    1.55 
   4  10   0   19.67    2.61 
   4  10   0   18.58    2.19 
   5  10   0   -1.03    1.76 
   5  10   0   -2.46    1.26 
   6  10   0   29.38    2.23 
  -6  10   0   30.76    1.71 
   6  10   0   31.59    2.79 
   6  10   0   31.02    1.74 
   6  10   0   33.21    1.95 
   6  10   0   37.49    3.74 
   7  10   0   13.60    1.22 
   7  10   0   11.01    1.00 
  -7  10   0   12.74    1.19 
   7  10   0   19.84    1.95 
   8  10   0    4.96    0.76 
  -8  10   0    6.25    0.86 
   8  10   0    5.93    1.17 
   8  10   0    6.14    0.94 
   9  10   0    1.38    0.89 
   9  10   0    0.87    0.75 
   9  10   0    1.52    0.61 
  -9  10   0    0.73    0.64 
  10 -10   0    1.13    0.48 
 -10  10   0    0.12    0.53 
  10  10   0    1.88    0.59 
   0  11   0   -1.24    1.32 
   0  11   0    1.53    1.23 
  -1  11   0    4.31    1.45 
   1  11   0    6.15    1.62 
   1  11   0    6.21    1.63 
  -1  11   0    4.37    1.60 
  -2  11   0   20.83    2.48 
  -2  11   0   21.57    2.23 
   2  11   0   19.80    2.60 
   2  11   0   19.27    2.19 
  -3  11   0   64.33    3.95 
  -3  11   0   64.34    3.54 
   3  11   0   68.43    3.73 
   3  11   0   64.98    4.19 
  -4  11   0    2.84    1.31 
   4  11   0    3.60    1.49 
   4  11   0    1.10    1.75 
  -4  11   0    1.29    1.71 
   5  11   0   15.39    1.57 
   5  11   0   14.56    1.12 
  -5  11   0   14.91    1.24 
   5  11   0   15.68    2.53 
  -5  11   0   14.94    1.12 
   5  11   0   14.76    1.58 
  -6  11   0    2.95    0.77 
   6  11   0    0.67    0.70 
   6  11   0    2.17    0.84 
   6  11   0    2.75    1.99 
   6  11   0    2.69    1.12 
   7  11   0   22.51    1.61 
   7  11   0   18.11    1.37 
   7  11   0   20.36    1.90 
  -7  11   0   20.94    1.36 
   8  11   0    0.16    0.58 
   8  11   0    2.61    0.76 
   8  11   0    1.77    1.07 
  -8  11   0    2.42    0.69 
  -9  11   0    1.78    0.55 
   9  11   0    1.75    0.87 
   9  11   0    2.19    0.66 
  10 -11   0    0.77    0.44 
  10  11   0   -0.82    0.48 
 -10  11   0    1.05    0.50 
   0  12   0   38.24    3.32 
   0  12   0   43.01    3.08 
   1  12   0   -0.97    1.57 
   1  12   0    1.19    1.30 
  -1  12   0    1.74    1.68 
  -1  12   0   -0.71    1.17 
   2  12   0    0.11    1.67 
   2  12   0    0.57    0.79 
  -2  12   0    0.92    0.74 
   2  12   0   -0.86    0.63 
  -2  12   0    0.44    1.49 
  -2  12   0   -0.40    0.57 
   2  12   0   -1.77    1.36 
  -2  12   0    0.84    1.62 
   3  12   0    4.21    0.92 
  -3  12   0    2.94    1.88 
   3  12   0    5.39    0.77 
  -3  12   0    5.32    0.70 
   3  12   0    6.44    2.10 
   4  12   0    2.21    1.72 
   4  12   0   -0.21    0.60 
  -4  12   0   -0.18    0.59 
   4  12   0   -0.10    0.94 
   4  12   0   -0.63    0.77 
  -4  12   0    0.52    0.53 
   5  12   0    5.40    1.00 
   5  12   0    6.77    1.25 
  -5  12   0    8.12    0.87 
  -5  12   0    7.39    0.79 
   5  12   0    5.91    0.79 
   5  12   0    4.84    2.12 
  -6  12   0   14.19    1.14 
   6  12   0   15.60    1.56 
   6  12   0   11.20    0.96 
   6  12   0   14.76    1.43 
  -7  12   0    1.05    0.57 
   7  12   0   -0.18    0.73 
   7  12   0   -0.12    0.95 
   7  12   0   -0.34    0.53 
   8  12   0   -0.33    0.58 
   8  12   0   -1.01    0.64 
  -8  12   0   -0.13    0.51 
   8  12   0    1.32    0.88 
  -9  12   0    7.18    0.69 
   9  12   0    6.81    0.90 
   9 -12   0    8.14    0.72 
   9  12   0    7.09    0.72 
   0  13   0    0.19    0.56 
   0  13   0    0.80    0.65 
   0  13   0   -0.44    1.56 
  -1  13   0    1.79    1.86 
   1  13   0    3.06    0.68 
   1  13   0    1.98    0.75 
   1  13   0   -1.74    1.74 
  -1  13   0    2.46    0.67 
  -1  13   0    2.50    0.72 
   2  13   0   12.07    1.15 
  -2  13   0   13.13    2.33 
  -2  13   0   10.50    0.91 
   2  13   0   11.04    1.07 
  -2  13   0   10.77    0.97 
   2  13   0    7.91    2.26 
  -3  13   0    1.20    0.49 
   3  13   0   -0.76    0.55 
   3  13   0    0.13    0.77 
   3  13   0    2.55    2.90 
   4  13   0   -0.01    0.76 
  -4  13   0    1.57    0.68 
  -4  13   0    0.07    0.52 
   4  13   0    0.47    0.59 
   4  13   0    0.16    0.86 
  -5  13   0    4.21    0.76 
   5  13   0    3.87    0.87 
   5  13   0    4.81    0.98 
   5  13   0    3.12    0.68 
   6  13   0    1.47    0.90 
  -6  13   0   -0.92    0.53 
   6  13   0    1.03    0.66 
   6  13   0   -0.26    0.55 
   7  13   0   -0.19    0.52 
  -7  13   0    0.11    0.53 
   7  13   0    1.29    0.81 
   7  13   0    0.51    0.64 
  -8  13   0   -0.17    0.47 
   8  13   0    0.07    0.57 
   8  13   0    0.99    0.78 
   0  14   0   15.61    1.28 
   0  14   0   12.56    1.07 
  -1  14   0   21.76    1.43 
  -1  14   0   22.29    1.27 
   1  14   0   23.84    1.50 
   1  14   0   22.99    1.32 
   2  14   0    5.31    0.81 
   2  14   0    4.53    0.66 
  -2  14   0    4.50    0.71 
  -2  14   0    4.64    0.61 
   3  14   0    4.32    0.64 
  -3  14   0    4.18    0.62 
   3  14   0    4.16    0.79 
   4  14   0    1.74    0.54 
   4  14   0    0.46    0.80 
   4  14   0    1.38    0.68 
   5  14   0    0.42    0.63 
   5  14   0    0.57    0.62 
  -5  14   0   -0.55    0.46 
   5  14   0    0.45    0.49 
  -6  14   0    0.73    0.47 
   6  14   0    1.06    0.51 
   6  14   0    0.17    0.63 
  -7  14   0    0.38    0.39 
   7  14   0   -0.24    0.54 
   7  14   0    1.64    0.82 
   0  15   0   -0.36    0.46 
   0  15   0    0.15    0.54 
  -1  15   0   22.41    1.29 
   1  15   0   22.37    1.33 
  -1  15   0   21.48    1.13 
   1  15   0   23.62    1.18 
  -2  15   0    0.76    0.46 
   2  15   0    1.34    0.49 
  -2  15   0    1.67    0.76 
   2  15   0    0.66    0.63 
   3  15   0    1.40    0.51 
  -3  15   0    1.72    0.50 
   3  15   0    1.46    0.59 
   4  15   0   -0.25    0.54 
   4  15   0    0.67    0.46 
   5  15   0    0.55    0.55 
   5  15   0   -0.86    0.54 
   5  15   0    0.02    0.59 
   0  16   0    1.56    0.38 
   0  16   0    0.64    0.52 
  -1  16   0    6.90    0.60 
   1  16   0    7.93    0.68 
   1  16   0    7.01    0.69 
  -1  16   0    7.78    0.81 
   2  16   0    4.42    0.64 
   0   0  -1    0.05    0.08 
   0   0   1    0.01    0.08 
   1   0   1    2.79    0.30 
  -1   0   1    3.86    0.45 
  -1   0  -1    2.60    0.22 
   1   0   1    2.50    0.21 
  -1   0   1    2.76    0.23 
   1   0  -1    3.85    0.47 
   1   0  -1    2.71    0.25 
   2   0  -1  246.36    7.79 
   2   0   1  239.56    7.46 
   2   0   1  253.05    7.65 
  -2   0  -1  248.82    7.49 
   2   0  -1  247.62    7.73 
  -2   0   1  260.47    7.51 
   2   0  -1  248.70    7.54 
   3   0   1   71.18    2.69 
  -3   0  -1   66.43    2.29 
   3   0  -1   71.35    2.75 
   3   0   1   68.57    2.27 
   3   0   1   65.08    2.57 
  -3   0  -1   71.01    2.44 
  -3   0   1   69.48    2.32 
   3   0  -1   66.36    2.41 
   3   0  -1   68.40    2.78 
   4   0   1   25.27    1.70 
  -4   0  -1   23.68    1.30 
  -4   0   1   25.16    1.19 
   4   0   1   26.44    1.68 
   4   0  -1   23.25    1.79 
   5   0   1    3.15    1.10 
   5   0   1    2.73    0.97 
   6   0  -1   17.92    1.77 
   6   0  -1   14.89    2.01 
  -7   0   1   -0.89    0.53 
   7   0  -1    0.94    1.58 
   7   0   1    1.17    1.45 
  -8   0   1   11.94    1.20 
  11   0  -1    0.77    0.51 
  11   0   1    0.68    0.57 
 -11   0   1    0.32    1.27 
  12   0  -1    0.71    0.49 
  12   0   1    0.82    0.54 
  13   0   1   -0.37    0.42 
   0   1  -1   19.67    0.68 
   0  -1   1   18.48    0.68 
   0   1   1   20.21    0.69 
   0  -1  -1   20.16    0.70 
  -1  -1  -1  214.10    6.37 
  -1   1   1  216.93    6.39 
  -1  -1  -1  210.50    6.30 
   1  -1   1  218.15    6.36 
   1   1  -1  200.57    6.49 
   1   1   1  224.05    6.56 
  -1  -1   1  222.81    6.75 
   1   1   1  208.77    6.69 
   1   1   1  214.91    6.47 
   1  -1  -1  220.95    6.59 
  -1   1  -1  216.74    6.55 
  -2   1   1  393.46   11.75 
   2   1  -1  403.43   12.02 
   2  -1   1  388.46   11.64 
  -2  -1  -1  391.93   11.61 
   2   1  -1  392.72   11.65 
   2   1  -1  379.61   11.95 
   2   1   1  377.58   11.86 
  -2  -1   1  397.74   11.54 
  -2   1  -1  386.42   11.62 
   2   1   1  392.36   11.53 
   2   1   1  400.26   11.78 
  -2  -1   1  396.37   11.93 
   2   1   1  379.55   11.55 
   2  -1  -1  379.01   11.70 
  -2   1  -1  389.47   11.73 
   3   1  -1  169.94    5.43 
   3  -1   1  176.75    5.59 
  -3  -1  -1  176.61    5.35 
   3   1  -1  172.11    5.84 
  -3   1   1  178.54    5.52 
  -3  -1  -1  176.92    5.44 
   3   1  -1  177.32    5.91 
  -3  -1   1  168.54    5.25 
   3   1   1  172.32    5.69 
   3   1   1  179.28    5.69 
  -3   1  -1  167.42    5.49 
   3  -1  -1  173.81    5.78 
   3   1   1  172.12    5.28 
  -4  -1  -1  234.57    7.08 
   4   1  -1  223.62    7.69 
  -4   1   1  224.43    7.15 
   4   1  -1  230.04    7.61 
   4   1   1  229.08    7.48 
   4  -1  -1  225.26    7.58 
  -4  -1   1  216.35    6.90 
  -4   1  -1  232.70    7.16 
   4   1   1  223.75    7.43 
   5   1  -1    4.59    1.07 
   5   1  -1    2.89    1.14 
   5   1   1    3.75    0.99 
   6   1  -1   61.09    3.36 
   6   1  -1   58.06    2.85 
   6   1   1   60.16    3.22 
   6   1   1   64.25    2.95 
   7   1  -1    3.58    1.42 
   7   1  -1    2.06    1.67 
  -7   1   1    1.89    0.64 
   7   1   1    3.75    1.28 
   7   1   1    3.12    1.59 
  -7  -1   1    2.41    0.69 
   8   1  -1   31.49    3.24 
  -8   1   1   34.08    1.87 
   8   1   1   34.30    3.24 
  -8  -1   1   36.14    1.92 
  10   1  -1    2.20    1.59 
 -10   1   1    2.62    1.21 
  11   1  -1    8.43    0.81 
 -11   1   1   14.20    1.63 
  11  -1   1    9.23    0.87 
  11   1   1    9.86    0.86 
 -11  -1   1   10.99    1.50 
 -11   1  -1   10.21    1.66 
  11  -1  -1    8.12    0.79 
  12  -1   1    3.30    0.60 
  12   1  -1    3.06    0.58 
  12  -1  -1    3.56    0.57 
  12   1   1    4.48    0.62 
  13  -1   1    3.09    0.50 
  13  -1  -1    2.17    0.46 
  13   1   1    2.28    0.52 
   0   2   1  139.50    4.12 
   0   2  -1  130.18    4.19 
   0  -2  -1  139.89    4.15 
   0  -2   1  132.94    4.09 
   0   2  -1  134.51    4.11 
   1   2  -1  257.02    8.03 
  -1   2   1  265.51    7.90 
   1  -2  -1  248.42    7.66 
  -1   2  -1  255.13    7.59 
  -2   2   1  250.06    7.49 
  -2   2   1  255.27    7.65 
   2   2  -1  241.94    7.88 
  -2  -2  -1  249.70    7.72 
  -2   2  -1  246.87    7.63 
   2   2   1  247.50    7.83 
   2   2   1  236.84    7.38 
  -2  -2   1  256.48    7.87 
  -3  -2  -1  186.52    6.53 
  -3   2   1  194.44    6.42 
   3   2  -1  233.62    6.86 
   3   2   1  202.20    6.51 
  -3   2  -1  198.36    6.22 
   3   2   1  194.41    6.33 
   3   2   1  184.09    5.92 
   4   2  -1   20.20    1.84 
   4   2  -1   19.93    1.73 
   4   2   1   20.47    1.83 
   4   2   1   20.32    1.62 
   5   2  -1   50.09    2.49 
   5   2  -1   50.86    2.86 
   5   2   1   47.61    2.48 
   5   2   1   53.14    2.86 
   6   2  -1    9.26    1.36 
   6   2  -1    7.36    1.76 
   6   2   1    8.44    1.62 
   6   2   1    9.76    1.41 
   7   2  -1   43.08    2.78 
  -7   2   1   46.64    2.05 
   7   2  -1   44.56    3.26 
  -7  -2   1   47.47    2.04 
   7   2   1   44.05    2.77 
   7   2   1   43.53    3.16 
  -8   2   1   16.85    1.40 
   8   2  -1   14.24    2.57 
   8   2  -1   17.23    2.22 
  -8  -2   1   12.62    1.20 
   8   2   1   13.80    1.95 
   8   2   1   11.00    2.18 
  -9   2   1    3.50    1.16 
   9   2  -1    5.21    2.38 
   9   2   1    4.24    2.11 
  10   2  -1   12.83    1.94 
 -10   2   1   14.24    1.69 
  11  -2   1    1.10    0.60 
 -11   2   1    2.90    1.22 
  11   2  -1    0.84    0.56 
  11  -2  -1    1.35    0.54 
  11   2   1    1.01    0.55 
 -11   2  -1    2.96    1.26 
 -11  -2   1    2.69    1.24 
  12  -2   1    1.00    0.50 
  12   2   1    0.76    0.53 
  12  -2  -1   -0.13    0.45 
  13  -2   1    5.47    0.58 
  13   2   1    5.52    0.65 
  13  -2  -1    5.42    0.53 
   0   3  -1  177.04    5.62 
   0   3  -1  183.75    5.46 
   0  -3  -1  177.48    5.53 
   0   3   1  183.22    5.48 
   0   3  -1  176.47    5.54 
  -1   3   1   87.85    2.89 
   1   3  -1   87.04    3.12 
  -1   3  -1   86.23    2.80 
   1   3   1   83.86    3.15 
   1  -3  -1   86.12    2.94 
  -1   3  -1   91.08    2.95 
   2   3  -1   68.68    2.75 
  -2   3   1   68.59    2.21 
  -2   3   1   69.19    2.42 
  -2  -3  -1   64.97    2.54 
  -2   3  -1   72.04    2.54 
   2   3   1   66.11    2.19 
   2   3   1   71.54    2.84 
  -3   3   1   50.74    1.73 
   3   3  -1   47.58    2.46 
  -3   3   1   47.27    1.96 
  -3   3  -1   47.69    2.04 
   3   3   1   52.39    2.57 
   4   3  -1   61.62    3.02 
   4   3  -1   59.16    2.70 
   4   3   1   52.98    2.76 
   5   3  -1   39.39    2.30 
  -5   3   1   38.22    1.64 
   5   3  -1   41.02    2.69 
   5   3   1   42.16    2.73 
   5   3   1   36.91    2.15 
  -6   3   1   34.88    1.61 
   6   3  -1   38.75    2.36 
   6   3  -1   30.90    2.86 
   6   3   1   33.35    2.27 
   6   3   1   35.41    2.70 
   6   3   1   35.08    1.94 
   7   3  -1   21.23    2.08 
   7   3  -1   19.62    2.48 
  -7   3   1   17.52    1.29 
   7   3   1   19.16    2.38 
   7   3   1   18.29    1.90 
   8   3  -1   -0.35    1.43 
   8   3  -1   -0.02    1.74 
  -8   3   1    0.93    0.94 
   8   3   1    0.62    1.76 
   8   3   1   -3.10    1.29 
   9   3  -1   15.39    2.85 
  -9   3   1   18.91    1.85 
   9   3  -1   16.07    2.22 
   9   3   1   13.57    2.57 
   9   3   1   11.69    2.27 
  10   3  -1   -0.07    1.49 
 -10   3   1    0.16    0.99 
  10  -3   1   -0.41    0.56 
  10   3  -1    0.04    2.19 
  10   3   1   -0.40    1.13 
  10  -3  -1   -0.46    0.53 
 -10   3  -1   -0.12    1.09 
  10   3   1    0.61    0.59 
  10   3   1    0.10    2.16 
 -11   3   1    7.42    1.42 
  11  -3   1    5.39    0.70 
  11  -3  -1    4.86    0.63 
  11   3   1    3.90    0.70 
 -11   3  -1    5.32    1.34 
  12  -3   1    3.04    0.58 
  12   3   1    2.95    0.63 
  12  -3  -1    3.15    0.53 
  13  -3   1    7.27    0.61 
 -13   3  -1    7.52    0.70 
  13   3   1    6.74    0.68 
  13  -3  -1    6.75    0.58 
   0   4  -1   81.83    2.79 
   0   4  -1   82.27    2.96 
   0  -4  -1   83.15    2.84 
   0   4   1   83.54    2.73 
   0   4  -1   86.20    2.71 
   1   4  -1  190.53    6.36 
  -1   4   1  196.62    6.06 
   1   4   1  186.64    6.25 
  -1   4  -1  189.28    5.95 
   2   4  -1  235.46    7.64 
  -2   4   1  223.16    7.28 
  -2   4   1  238.94    7.04 
   2   4   1  230.93    7.65 
  -2   4  -1  231.36    7.30 
  -3   4   1   57.35    1.98 
   3   4  -1   55.63    2.89 
   3   4   1   56.16    2.91 
   4   4  -1   68.11    3.36 
   4   4  -1   64.50    2.92 
  -4   4   1   70.51    2.40 
   4   4   1   62.27    3.11 
   4   4   1   66.74    2.79 
   5   4  -1   22.42    1.81 
  -5   4   1   19.71    1.13 
   5   4  -1   22.67    2.18 
   5   4   1   22.66    2.20 
   5   4   1   23.18    1.80 
   6   4  -1   18.37    2.21 
  -6   4   1   18.77    1.18 
  -6   4   1   17.61    1.45 
   6   4  -1   18.83    1.92 
   6   4   1   19.45    2.17 
   6   4   1   17.99    1.75 
  -7   4   1    1.49    0.60 
   7   4  -1    0.85    1.33 
   7   4  -1    2.07    1.85 
  -7   4   1    1.50    0.77 
   7   4   1    3.46    1.38 
   7   4   1   -0.61    1.55 
   8   4  -1   22.08    3.02 
  -8   4   1   21.63    1.88 
   8   4  -1   21.34    2.25 
   8   4   1   20.16    2.15 
   8   4   1   18.69    2.55 
   9   4  -1    6.89    2.23 
  -9   4   1   12.74    1.48 
   9   4  -1   12.49    2.78 
  -9   4  -1   11.55    1.44 
   9   4   1    9.13    2.53 
  10   4  -1    1.92    1.40 
 -10   4   1    0.28    1.02 
  10  -4   1    0.75    0.57 
  10   4  -1   -0.16    2.41 
 -10   4  -1    0.92    0.94 
  10  -4  -1    0.70    0.53 
  10   4   1    1.11    0.74 
  10   4   1   -0.27    2.47 
  10   4   1   -0.09    0.60 
  11  -4   1    0.08    0.51 
  11   4   1    0.57    0.61 
  11  -4  -1    0.37    0.48 
  12  -4   1    5.32    0.65 
  12  -4  -1    4.00    0.57 
  12   4   1    3.69    0.70 
  13  -4   1    1.80    0.44 
  13  -4  -1    1.67    0.40 
 -13   4  -1    0.57    0.56 
  13   4   1    1.00    0.47 
   0   5  -1   39.08    1.86 
  -1   5   1    3.05    0.53 
   1   5  -1    2.91    0.82 
   1   5   1    3.91    0.86 
  -1   5  -1    3.42    0.59 
   2   5  -1   21.06    1.71 
   2   5   1   25.08    1.92 
   3   5  -1   39.08    2.12 
   3   5   1   41.55    2.59 
   3   5   1   37.70    1.99 
   4   5  -1   28.82    2.02 
   4   5  -1   35.46    2.51 
   4   5   1   30.92    1.95 
   4   5   1   30.37    2.31 
  -5   5   1   53.45    2.63 
   5   5  -1   46.55    3.23 
   5   5  -1   50.04    2.71 
  -5   5   1   52.17    2.30 
   5   5   1   53.69    3.25 
   5   5   1   51.37    2.59 
   6   5  -1   60.12    3.31 
   6   5  -1   64.56    3.89 
  -6   5   1   65.31    2.51 
  -6   5   1   64.08    2.74 
   6   5   1   59.88    3.69 
   6   5   1   60.40    3.16 
   7   5  -1   48.41    3.67 
  -7   5   1   30.18    1.78 
   7   5  -1   37.64    2.79 
  -7   5   1   34.36    2.08 
   7   5   1   32.46    2.70 
   7   5   1   31.60    3.25 
  -7   5  -1   35.85    2.11 
   8   5  -1    4.54    2.40 
   8   5  -1    2.31    1.51 
  -8   5   1    3.56    1.08 
   8   5   1    3.58    1.67 
   8   5   1    2.73    1.99 
  -8   5  -1    3.90    1.07 
  -9   5   1   31.23    2.24 
   9   5  -1   25.80    2.81 
   9   5  -1   30.17    3.49 
   9   5  -1   28.57    2.68 
  -9   5  -1   32.96    2.18 
   9  -5  -1   25.36    1.71 
   9   5   1   30.95    3.43 
  10   5  -1    4.07    1.59 
 -10   5   1    4.34    1.07 
 -10   5   1    4.72    0.90 
  10   5  -1    0.54    2.55 
  10  -5   1    3.81    0.69 
  10   5   1    3.19    0.88 
  10   5   1    1.67    2.38 
 -10   5  -1    3.82    1.17 
  10   5   1    2.67    0.74 
  10  -5  -1    3.87    0.67 
  11  -5   1   11.21    0.89 
  11  -5  -1    9.94    0.95 
  11   5   1    9.83    1.00 
  11   5   1    8.91    0.93 
  12  -5   1    0.76    0.50 
  12  -5  -1    0.15    0.47 
  12   5   1    1.77    0.59 
  13  -5   1    1.85    0.44 
  13  -5  -1    1.50    0.48 
   0   6   1   19.05    1.54 
   0   6   1   14.62    1.25 
   0   6  -1   14.52    1.24 
   1   6  -1   16.60    1.40 
   1   6  -1   19.57    2.14 
   1   6   1   12.00    1.21 
   1   6   1   15.33    1.54 
   2   6  -1   30.53    2.06 
   2   6  -1   26.36    1.85 
   2   6   1   29.63    2.11 
   2   6   1   27.63    1.78 
   3   6  -1   38.75    2.18 
   3   6  -1   37.88    2.49 
   3   6   1   34.29    2.51 
   3   6   1   35.48    1.97 
   4   6  -1   11.17    1.38 
   4   6  -1   10.56    1.76 
   4   6   1   11.33    1.38 
   4   6   1   11.29    1.74 
   5   6  -1    1.91    1.09 
   5   6  -1    2.72    1.56 
   5   6   1    1.45    0.92 
   5   6   1    2.32    1.56 
   6   6  -1   41.66    2.78 
   6   6  -1   40.50    3.42 
  -6   6   1   42.50    2.26 
   6   6   1   42.80    2.83 
   6   6   1   43.76    3.38 
   7   6  -1   17.34    2.15 
  -7   6   1   19.86    1.78 
   7   6  -1   18.35    2.76 
   7   6   1   19.58    2.61 
   7   6   1   21.20    2.11 
   8   6  -1   46.94    3.35 
  -8   6   1   50.10    2.69 
   8   6  -1   44.23    4.46 
   8   6   1   55.08    4.26 
  -9   6   1    8.22    1.02 
  -9   6   1   11.31    1.52 
   9   6  -1    9.44    1.88 
   9   6  -1    6.56    2.49 
   9   6   1    4.05    2.40 
   9  -6  -1    8.77    1.01 
  -9   6  -1    6.97    1.06 
   9   6   1    6.36    0.94 
   9   6   1    7.25    0.96 
 -10   6   1    0.93    0.69 
  10  -6   1    0.23    0.57 
  10   6  -1    2.30    2.32 
 -10   6   1    0.15    1.00 
  10   6   1    0.37    0.67 
  10  -6  -1    0.08    0.53 
  10   6   1   -2.57    2.25 
  10   6   1   -0.13    0.74 
 -11   6   1    4.23    0.83 
  11  -6   1    4.04    0.67 
  11   6   1    3.87    0.71 
  11   6   1    3.38    0.77 
  11  -6  -1    5.01    0.63 
  12  -6   1    3.26    0.57 
  12  -6  -1    2.63    0.50 
  12   6   1    2.37    0.53 
   0   7  -1   24.19    1.58 
   0   7   1   21.43    1.57 
   1   7  -1   18.36    1.52 
  -1   7  -1   17.07    1.40 
   1   7   1   20.17    1.75 
   1   7   1   16.04    1.39 
   1   7   1   16.36    1.65 
   2   7  -1    2.64    1.11 
   2   7  -1    3.66    1.02 
   2   7   1    4.10    0.93 
   2   7   1    4.23    1.20 
   2   7   1    3.15    1.13 
   3   7  -1    2.63    0.98 
   3   7  -1    3.08    1.30 
   3   7   1    3.06    0.92 
   3   7   1    3.87    1.32 
   4   7  -1    3.06    1.47 
   4   7  -1    2.09    1.12 
   4   7   1    4.94    1.12 
   4   7   1    4.58    1.59 
   5   7  -1    4.42    1.38 
   5   7  -1    5.34    1.80 
   5   7   1    4.58    1.27 
   5   7   1    4.92    1.72 
   6   7  -1   55.97    3.94 
   6   7  -1   56.16    3.31 
   6   7   1   56.26    3.83 
   6   7   1   47.71    2.99 
   7   7  -1   25.18    3.04 
   7   7  -1   18.11    2.37 
   7   7   1   19.79    2.86 
   7   7   1   19.09    2.49 
   8   7  -1   21.87    2.57 
   8   7  -1   26.34    3.21 
   8  -7  -1   22.28    1.51 
   8   7   1   21.60    3.29 
  -9   7   1    3.24    0.79 
   9   7  -1    2.82    2.62 
  -9   7  -1    4.37    0.78 
   9   7   1    4.35    2.46 
   9   7   1    3.76    0.85 
   9   7   1    3.49    0.81 
  10  -7   1    3.02    0.63 
 -10   7   1    2.65    0.72 
  10  -7  -1    1.79    0.59 
  10   7   1    1.86    0.70 
  10   7   1    2.63    0.75 
 -10   7  -1    2.26    0.72 
  11  -7   1    2.10    0.60 
 -11   7   1    0.83    0.63 
  11   7   1    1.64    0.68 
  11   7   1    1.18    0.60 
  11  -7  -1    0.78    0.53 
  12  -7   1    2.56    0.51 
  12  -7  -1    1.49    0.46 
  12   7   1    1.97    0.54 
   0   8   1   42.53    2.25 
   0   8  -1   42.46    2.44 
   0   8   1   43.39    2.57 
   0   8  -1   44.91    2.32 
  -1   8   1   31.90    2.27 
  -1   8   1   36.41    2.00 
   1   8  -1   32.72    1.98 
   1   8  -1   32.74    2.28 
  -1   8  -1   30.92    2.08 
  -1   8  -1   32.88    1.94 
   1   8   1   34.38    1.95 
   1   8   1   34.47    2.33 
   2   8  -1    5.31    1.33 
   2   8  -1    3.92    1.17 
  -2   8  -1    4.10    0.85 
   2   8   1    4.12    1.27 
   2   8   1    6.25    1.16 
   3   8  -1   12.40    1.52 
   3   8  -1   11.42    1.80 
   3   8   1   11.57    1.89 
   3   8   1   11.39    1.45 
   4   8  -1   33.08    3.11 
   4   8  -1   34.96    2.57 
   4   8   1   30.07    2.32 
   4   8   1   34.40    2.99 
   5   8  -1    2.50    1.33 
   5   8  -1    2.29    1.84 
   5   8   1    3.66    1.75 
   5   8   1   -0.02    1.19 
   6   8  -1    2.13    1.85 
   6   8  -1    2.83    1.38 
   6   8   1    0.33    1.21 
   6   8   1    0.25    2.01 
   7   8  -1  115.21    5.86 
   7   8  -1  103.68    5.09 
   7   8   1  120.11    6.04 
   8   8  -1    5.76    2.36 
   8   8  -1    4.24    1.31 
   8   8  -1    4.46    0.86 
  -8   8   1    3.34    0.85 
   8   8   1    5.56    1.29 
   8   8   1    4.94    0.80 
  -8   8  -1    3.45    0.76 
   8   8   1    4.71    0.89 
   8   8   1    1.68    2.51 
   8  -8  -1    3.63    0.78 
   9   8  -1    1.50    0.76 
  -9   8   1    1.65    0.72 
   9   8  -1    2.44    2.55 
   9   8   1    4.90    2.34 
   9   8   1    0.49    0.66 
   9   8   1    0.12    0.77 
  -9   8  -1    1.08    0.64 
 -10   8   1    4.71    0.75 
  10  -8   1    3.74    0.61 
  10   8   1    2.94    0.76 
  10   8   1    2.21    0.65 
 -10   8  -1    2.42    0.68 
  10  -8  -1    3.28    0.63 
  11  -8   1   15.20    1.02 
 -11   8   1   13.35    1.03 
  11   8   1   13.21    1.06 
  11  -8  -1   12.68    0.99 
  11   8   1   14.07    1.20 
   0   9  -1    9.56    1.33 
   0   9   1    7.47    1.24 
   0   9  -1    7.84    1.39 
   0   9   1    6.11    1.45 
   1   9  -1   23.79    2.17 
  -1   9   1   24.15    1.91 
  -1   9   1   20.23    2.17 
   1   9  -1   24.56    1.98 
   1   9   1   27.45    2.46 
  -1   9  -1   24.05    2.14 
   1   9   1   27.59    1.94 
  -1   9  -1   28.17    2.01 
   2   9  -1   17.71    2.07 
   2   9  -1   17.72    1.82 
  -2   9   1   17.55    1.99 
  -2   9   1   17.29    1.71 
  -2   9  -1   17.31    1.63 
   2   9   1   19.09    2.13 
  -2   9  -1   19.91    1.94 
   2   9   1   17.52    1.78 
   3   9  -1    5.11    1.40 
   3   9  -1    5.67    1.76 
   3   9   1    4.32    1.19 
   3   9   1    6.44    1.78 
   4   9  -1    9.99    1.76 
   4   9  -1    7.68    2.00 
   4   9   1   11.56    1.68 
   4   9   1   11.23    2.19 
   5   9  -1   22.63    2.31 
   5   9  -1   23.95    2.86 
   5   9   1   32.87    3.35 
   5   9   1   24.85    2.51 
   6   9  -1    7.11    1.82 
   6   9  -1    9.41    2.40 
   6   9   1    8.39    2.49 
   7   9  -1    2.91    0.87 
   7   9  -1    0.82    1.62 
   7   9  -1    3.00    2.20 
  -7   9   1    3.67    0.78 
   7   9  -1    3.82    1.30 
   7   9   1    2.28    0.85 
   7   9   1    3.27    1.25 
  -7   9  -1    1.63    0.72 
   7   9   1    2.43    2.15 
   7   9   1    2.44    0.78 
   8   9  -1    4.83    2.28 
   8   9  -1    6.81    0.99 
   8   9  -1    6.13    1.32 
  -8   9   1    7.21    0.88 
  -8   9  -1    8.02    0.92 
   8   9   1    7.25    0.91 
   8   9   1    8.77    1.10 
   8   9   1    7.59    2.73 
   8   9   1    5.67    1.26 
  -9   9   1   11.61    1.06 
   9   9  -1    9.74    1.07 
   9   9  -1   11.79    1.36 
   9   9   1   10.47    1.13 
   9   9   1   11.86    1.75 
   9   9   1    9.24    0.93 
  -9   9  -1   13.29    1.15 
  10  -9   1    6.22    0.66 
  10   9  -1    6.27    0.98 
 -10   9   1    7.30    0.81 
 -10   9  -1    8.15    0.81 
  10  -9  -1    7.21    0.72 
  10   9   1    6.22    0.91 
  11  -9   1    0.45    0.44 
 -11   9   1    1.67    0.53 
 -11   9  -1    1.57    0.54 
  11   9   1    0.20    0.51 
  11   9   1    0.53    0.48 
  11  -9  -1    0.21    0.44 
   0  10  -1    4.82    1.15 
   0  10   1    5.06    1.15 
   0  10   1    4.01    1.46 
   0  10  -1    4.51    1.42 
   1  10  -1    5.96    1.40 
   1  10  -1    4.35    1.45 
  -1  10   1    4.68    1.51 
  -1  10   1    4.30    1.22 
  -1  10  -1    4.52    1.34 
   1  10   1    2.34    1.20 
  -1  10  -1    4.45    1.20 
   1  10   1    5.58    1.57 
   2  10  -1   11.47    1.97 
  -2  10   1   15.15    2.09 
   2  10  -1   15.80    1.84 
  -2  10   1   15.20    1.78 
  -2  10  -1   12.07    1.92 
   2  10   1   12.74    1.69 
   2  10   1   12.30    1.98 
  -2  10  -1   14.41    1.69 
   3  10  -1    9.03    2.08 
   3  10  -1    9.14    1.69 
  -3  10   1    9.41    1.65 
  -3  10   1   11.64    2.00 
  -3  10  -1    8.51    1.51 
   3  10   1    7.14    2.01 
  -3  10  -1   11.07    2.11 
   3  10   1    9.02    1.58 
   4  10  -1   16.42    2.22 
   4  10  -1   17.22    2.58 
   4  10   1   12.38    1.88 
   4  10   1   15.76    2.45 
   5  10  -1   -1.77    1.29 
   5  10  -1    2.16    1.78 
   5  10   1   -2.55    1.64 
   5  10   1   -0.31    1.60 
   6  10  -1    2.76    1.55 
   6  10  -1    3.65    0.92 
   6  10  -1    3.88    1.25 
  -6  10   1    3.19    0.80 
   6  10  -1    1.60    2.03 
   6  10   1    3.71    0.78 
   6  10   1    1.11    0.86 
  -6  10  -1    3.16    0.72 
   6  10   1    2.41    2.20 
   6  10   1    4.57    1.26 
   7  10  -1   17.17    1.58 
   7  10  -1   11.41    2.49 
  -7  10   1   16.08    1.35 
   7  10  -1   16.08    1.61 
  -7  10  -1   15.60    1.25 
   7  10   1   12.97    1.29 
   7  10   1   17.71    1.72 
   7  10   1   17.77    1.41 
   7  10   1   15.58    2.82 
  -8  10   1   10.05    1.02 
   8  10  -1    9.77    1.37 
   8  10  -1    9.80    1.05 
  -8  10  -1    9.83    0.97 
   8  10   1    8.65    1.09 
   8  10   1   10.91    1.34 
   8  10   1    9.69    0.92 
   9  10  -1   -0.09    0.86 
  -9  10   1   -0.04    0.59 
   9  10  -1    1.77    0.68 
   9  10   1    0.58    0.91 
   9  10   1   -0.37    0.55 
   9  10   1    0.96    0.72 
  -9  10  -1    0.45    0.57 
  10  10  -1    4.36    0.66 
 -10  10   1    4.26    0.62 
  10 -10   1    4.29    0.56 
  10 -10  -1    5.84    0.61 
  10  10   1    4.12    0.68 
 -10  10  -1    5.61    0.65 
  10  10   1    5.51    0.65 
   0  11   1  113.39    4.68 
   0  11  -1  103.07    4.67 
   0  11  -1  104.31    4.94 
   0  11   1  111.66    5.19 
  -1  11   1   17.78    2.02 
   1  11  -1   16.19    2.21 
  -1  11   1   21.42    2.45 
   1  11  -1   18.27    2.21 
  -1  11  -1   18.79    2.45 
   1  11   1   17.89    2.15 
  -1  11  -1   17.93    2.13 
   1  11   1   18.53    2.41 
   2  11  -1   -0.01    1.33 
  -2  11   1    0.58    1.22 
  -2  11   1    2.20    1.57 
   2  11  -1   -0.97    1.48 
   2  11   1    0.67    1.68 
   2  11   1    0.61    1.22 
  -2  11  -1    0.85    1.12 
  -2  11  -1    0.59    1.42 
   3  11  -1   37.28    3.36 
  -3  11   1   35.95    2.74 
   3  11  -1   35.52    2.86 
  -3  11   1   33.92    3.22 
  -3  11  -1   36.88    2.66 
   3  11   1   36.84    2.90 
   3  11   1   39.07    3.49 
  -4  11   1    7.59    2.01 
   4  11  -1    5.47    2.10 
   4  11  -1    7.38    1.70 
  -4  11   1    5.72    1.59 
   4  11   1    7.80    2.19 
  -4  11  -1    6.64    1.46 
   4  11   1    4.63    1.64 
   5  11  -1    0.70    1.87 
  -5  11   1   -0.18    1.70 
  -5  11   1    0.42    0.63 
  -5  11   1   -0.65    0.57 
   5  11  -1    0.74    1.08 
   5  11  -1   -0.40    0.79 
   5  11   1   -0.16    1.87 
   5  11   1    0.16    0.74 
  -5  11  -1    0.04    0.60 
   5  11   1    0.07    0.68 
  -5  11  -1   -0.26    0.55 
   5  11   1   -0.17    1.06 
   6  11  -1    3.67    0.92 
   6  11  -1    4.44    2.04 
  -6  11   1    4.68    0.84 
   6  11  -1    4.10    1.16 
   6  11   1    4.64    1.19 
   6  11   1    4.09    0.79 
   6  11   1    3.77    0.90 
  -6  11  -1    4.03    0.77 
   6  11   1    0.52    1.84 
   7  11  -1    8.64    1.03 
  -7  11   1    9.22    0.97 
   7  11  -1    8.44    1.35 
  -7  11  -1    7.75    0.88 
   7  11   1    7.94    0.88 
   7  11   1    8.06    1.01 
   7  11   1    8.19    1.31 
   8  11  -1    0.72    0.71 
  -8  11   1    0.22    0.63 
   8  11  -1    1.41    0.96 
   8  11   1   -0.28    0.58 
  -8  11  -1    0.12    0.55 
   8  11   1   -1.39    0.69 
   8  11   1    0.91    0.99 
   9  11  -1    7.13    1.02 
   9  11  -1    5.24    0.75 
  -9  11   1    4.80    0.69 
   9 -11   1    6.22    0.62 
  -9  11  -1    6.00    0.70 
   9  11   1    7.81    1.03 
   9  11   1    6.25    0.71 
   9  11   1    5.83    0.81 
  10  11  -1    0.66    0.54 
  10 -11   1    2.39    0.44 
 -10  11   1    1.35    0.53 
  10  11  -1    1.10    0.88 
  10 -11  -1    1.68    0.45 
  10  11   1    1.34    0.50 
  10  11   1    1.21    0.53 
 -10  11  -1    1.77    0.60 
   0  12  -1   18.73    2.23 
   0  12   1   16.81    2.50 
   0  12  -1   21.45    2.56 
   0  12   1   21.21    2.36 
   1  12  -1   50.62    3.71 
   1  12  -1   55.03    3.43 
  -1  12   1   51.25    3.21 
  -1  12   1   54.37    3.91 
   1  12   1   49.03    3.18 
   1  12   1   48.48    3.69 
  -1  12  -1   52.57    3.20 
  -1  12  -1   53.13    3.64 
  -2  12   1   22.73    2.70 
  -2  12   1   20.41    2.28 
   2  12  -1   19.55    2.51 
  -2  12   1   22.23    1.42 
   2  12  -1   17.46    2.23 
   2  12  -1   16.88    1.43 
   2  12  -1   16.42    1.65 
  -2  12  -1   17.52    1.30 
  -2  12  -1   18.55    1.44 
   2  12   1   16.59    2.59 
   2  12   1   18.66    1.47 
  -2  12  -1   20.35    2.31 
   2  12   1   15.89    1.62 
   2  12   1   22.59    2.41 
  -3  12   1    8.56    0.87 
   3  12  -1    9.32    0.94 
   3  12  -1   11.63    2.25 
  -3  12   1    9.96    2.20 
   3  12  -1    9.16    1.10 
  -3  12  -1   10.57    1.02 
   3  12   1   10.43    1.15 
   3  12   1    9.44    1.36 
   3  12   1   11.18    2.35 
   3  12   1    9.92    0.98 
  -3  12  -1   11.62    1.03 
  -3  12  -1   10.68    1.05 
   4  12  -1    5.66    0.88 
  -4  12   1    3.37    0.61 
   4  12  -1    3.77    0.91 
   4  12  -1    2.76    2.02 
   4  12  -1    4.01    1.06 
   4  12   1    3.12    0.71 
  -4  12  -1    4.46    0.70 
   4  12   1    4.45    1.97 
   4  12   1    3.30    1.14 
  -4  12  -1    4.39    0.76 
   4  12   1    2.96    0.90 
  -4  12  -1    3.62    0.71 
  -5  12   1   11.66    1.00 
   5  12  -1    5.96    2.23 
   5  12  -1   10.88    1.35 
   5  12  -1    9.90    1.13 
  -5  12   1    9.62    0.90 
   5  12   1    9.49    1.39 
   5  12   1    9.56    0.94 
   5  12   1    6.08    2.23 
  -5  12  -1   11.17    1.06 
   5  12   1   10.16    1.10 
   6  12  -1   12.12    1.15 
  -6  12   1   11.20    0.99 
   6  12  -1   11.19    1.36 
   6  12   1   10.35    1.35 
   6  12   1   10.40    1.10 
   6  12   1    9.50    0.88 
  -6  12  -1   11.76    0.99 
  -7  12   1    1.58    0.61 
   7  12  -1    1.79    0.96 
   7  12  -1    1.34    0.76 
   7  12   1    0.00    0.57 
   7  12   1    2.24    0.94 
  -7  12  -1    1.40    0.59 
   7  12   1    0.72    0.74 
   8  12  -1    4.79    0.96 
   8  12  -1    4.35    0.74 
  -8  12   1    4.91    0.66 
   8  12   1    4.53    0.65 
   8  12   1    4.00    0.92 
  -8  12  -1    4.97    0.67 
   8  12   1    6.07    0.82 
   9 -12   1    1.74    0.46 
   9  12  -1    1.21    0.51 
  -9  12   1    2.57    0.49 
   9  12  -1    0.19    0.76 
   9  12   1    0.62    0.59 
   9  12   1    0.52    0.47 
  -9  12  -1    1.55    0.53 
   9  12   1    1.54    0.75 
   9 -12  -1    1.91    0.42 
   0  13  -1   11.01    1.06 
   0  13   1   13.99    2.30 
   0  13   1   14.67    1.30 
   0  13   1   13.21    1.26 
   0  13  -1   12.48    1.17 
  -1  13   1    6.20    0.79 
   1  13  -1    4.25    0.72 
   1  13  -1    5.58    0.83 
  -1  13   1    4.36    0.90 
  -1  13   1    2.39    1.91 
  -1  13  -1    3.90    0.78 
  -1  13  -1    4.84    0.71 
   1  13   1    4.19    0.81 
   1  13   1    6.05    0.79 
   1  13   1    4.50    2.07 
   2  13  -1   10.19    1.04 
  -2  13   1    7.37    2.09 
  -2  13   1   10.71    0.90 
   2  13  -1    9.79    2.23 
   2  13  -1   10.04    0.88 
  -2  13  -1   10.50    1.02 
   2  13   1   10.15    0.95 
  -2  13  -1   12.26    1.22 
   2  13   1   10.71    1.05 
   2  13   1    9.34    2.21 
   3  13  -1    7.00    0.90 
  -3  13   1    5.83    0.71 
   3  13  -1    5.73    0.76 
   3  13   1    8.06    3.32 
   3  13   1    3.87    0.75 
   3  13   1    6.50    0.97 
  -3  13  -1    7.21    0.69 
  -3  13  -1    6.55    0.81 
   4  13  -1   11.97    1.32 
  -4  13   1   12.78    1.11 
   4  13  -1   10.63    1.09 
   4  13  -1   10.63    1.20 
  -4  13  -1   12.73    1.18 
   4  13   1   13.53    1.31 
  -4  13  -1   11.62    0.93 
   4  13   1   13.26    1.21 
   4  13   1   11.77    1.14 
  -4  13  -1   12.41    1.09 
  -5  13   1    2.33    0.70 
   5  13  -1    3.62    0.86 
  -5  13  -1    3.22    0.71 
   5  13   1    3.01    0.84 
   5  13   1    3.27    0.66 
  -6  13   1    7.44    0.80 
   6  13  -1    3.17    0.76 
   6  13  -1    5.04    0.85 
  -6  13  -1    6.79    0.80 
   6  13   1    5.85    0.87 
   6  13   1    6.69    1.05 
   6  13   1    5.08    0.71 
   7  13  -1    0.14    0.66 
  -7  13   1    0.79    0.53 
   7  13  -1    2.50    0.84 
   7  13   1    1.39    0.66 
   7  13   1    0.45    0.81 
   7  13   1    1.09    0.53 
  -7  13  -1    1.32    0.57 
  -8  13   1   -0.06    0.44 
   8  13  -1   -0.39    0.73 
   8  13  -1   -0.48    0.50 
   8  13   1    1.32    0.64 
   8  13   1    1.50    0.49 
  -8  13  -1   -0.32    0.47 
   8  13   1    0.78    0.79 
   0  14  -1    1.57    0.69 
   0  14   1    1.52    0.67 
   0  14  -1    0.05    0.50 
   0  14   1    1.89    0.60 
  -1  14   1    5.84    1.25 
   1  14  -1    5.73    0.82 
  -1  14   1    6.33    0.70 
   1  14  -1    6.22    0.75 
   1  14   1    6.05    0.75 
  -1  14  -1    6.88    0.81 
  -1  14  -1    5.42    0.68 
   1  14   1    7.11    0.81 
  -2  14   1    7.27    0.69 
   2  14  -1    5.75    0.71 
   2  14  -1    6.93    0.89 
   2  14   1    5.02    0.71 
  -2  14  -1    7.23    0.64 
  -2  14  -1    6.79    0.78 
   2  14   1    6.71    0.81 
   3  14  -1   11.25    1.07 
  -3  14   1   12.88    1.02 
   3  14  -1   11.97    1.03 
   3  14   1   15.78    1.10 
  -3  14  -1   12.86    1.12 
  -3  14  -1   14.67    1.03 
   3  14   1   13.79    1.35 
   4  14  -1    2.27    0.66 
  -4  14   1    1.31    0.54 
  -4  14  -1    1.26    0.95 
   4  14   1    1.33    0.56 
   4  14   1    1.24    0.72 
   4  14   1    0.96    0.79 
   5  14  -1    4.46    0.75 
   5  14  -1    4.88    0.73 
   5  14   1    5.85    0.69 
   5  14   1    5.67    0.78 
  -5  14  -1    7.51    0.73 
   5  14   1    4.80    0.94 
   6  14  -1    1.55    0.61 
  -6  14   1    1.42    0.52 
   6  14  -1    1.36    0.64 
   6  14   1    2.31    0.65 
   6  14   1    1.37    0.68 
  -6  14  -1    2.68    0.52 
   6  14   1    1.50    0.51 
   7  14  -1    2.70    0.85 
  -7  14   1    2.74    0.44 
   7  14  -1    1.71    0.55 
   7  14   1    2.65    0.54 
   7  14   1    1.58    0.61 
   7  14   1    2.62    0.92 
  -7  14  -1    2.85    0.50 
   0  15  -1    2.27    0.61 
   0  15   1    1.75    0.60 
   0  15  -1    1.94    0.48 
   0  15   1    2.32    0.54 
   1  15  -1    0.53    0.59 
  -1  15   1    0.08    0.44 
   1  15  -1   -0.28    0.44 
   1  15   1   -0.81    0.54 
   1  15   1    0.98    0.48 
  -1  15  -1    0.97    0.39 
  -1  15  -1   -0.05    0.52 
   2  15  -1    1.15    0.45 
   2  15  -1    1.46    0.60 
  -2  15   1    1.57    0.47 
  -2  15  -1    1.44    0.51 
   2  15   1    0.90    0.54 
  -2  15  -1    1.20    0.47 
   2  15   1    1.22    0.60 
   3  15  -1    4.63    0.69 
  -3  15   1    5.74    0.63 
   3  15   1    6.21    0.66 
  -3  15  -1    5.07    0.66 
   3  15   1    6.53    0.72 
   4  15  -1   12.80    1.11 
   4  15   1   12.24    0.94 
   4  15   1   10.44    0.86 
   5  15  -1   -0.55    0.48 
  -5  15  -1    0.37    0.39 
   5  15   1    0.48    0.62 
   5  15   1    0.60    0.42 
   5  15   1   -0.02    0.56 
   0  16  -1    1.73    0.41 
   0  16  -1    1.63    0.54 
   0  16   1    2.36    0.42 
   1  16  -1    1.14    0.55 
   1  16  -1    2.03    0.48 
  -1  16   1    0.88    0.42 
  -1  16  -1    1.73    0.51 
   1  16   1    2.00    0.41 
  -1  16  -1    0.36    0.44 
   1  16   1    1.43    0.57 
   2  16  -1    2.13    0.56 
  -2  16   1    1.72    0.47 
   2  16   1    1.75    0.44 
   2  16   1    1.23    0.58 
  -2  16  -1    2.37    0.60 
   0   0  -2 1000.00   29.44 
   0   0   2  995.87   29.44 
  -1   0  -2  205.21    6.24 
   1   0  -2  205.10    6.44 
   1   0   2  214.65    6.24 
  -1   0   2  212.79    6.24 
   1   0  -2  200.49    6.25 
  -1   0   2  204.49    6.43 
   2   0   2  195.08    5.81 
  -2   0  -2  191.43    5.84 
   2   0   2  187.73    5.84 
   2   0  -2  193.34    6.19 
   2   0   2  197.20    5.98 
   2   0  -2  188.86    5.88 
  -2   0   2  182.87    6.14 
  -2   0   2  203.94    5.86 
  -2   0   2  185.81    5.80 
   3   0  -2  242.58    7.91 
   3   0   2  243.48    7.37 
  -3   0   2  249.13    7.37 
   3   0   2  239.41    7.62 
   3   0   2  240.38    7.38 
  -3   0   2  241.63    7.42 
  -4   0  -2    7.16    0.81 
   4   0   2    8.11    0.64 
  -4   0   2    6.60    0.62 
  -4   0   2    7.40    0.60 
   4   0   2    7.73    0.93 
   4   0   2    7.57    1.10 
  -5   0   2   35.06    1.46 
   5   0   2   32.64    2.02 
   5   0  -2   31.66    2.11 
   6   0  -2   77.00    3.92 
  -6   0   2   78.81    2.82 
   6   0  -2   77.24    3.52 
   7   0  -2    5.61    1.85 
  -7   0   2    7.02    0.85 
  -8   0   2    7.23    0.97 
 -10   0   2    1.17    1.12 
  10   0  -2   -1.74    1.57 
 -11   0   2   15.36    1.63 
  11   0   2    9.75    0.88 
  12   0   2   -0.30    0.52 
  13   0   2   -0.80    0.43 
   0   1  -2   36.12    1.19 
   0   1   2   34.85    1.20 
   0  -1  -2   34.23    1.21 
   0  -1   2   33.69    1.18 
   1   1  -2   11.11    0.54 
   1  -1   2   10.08    0.56 
   1   1  -2   10.20    0.85 
  -1  -1  -2   10.36    0.54 
  -1   1   2   10.13    0.59 
  -1  -1   2   12.59    0.58 
   1   1   2   12.54    0.60 
   1  -1  -2   12.54    0.82 
  -1   1  -2   12.80    0.63 
  -1  -1   2   12.43    0.94 
   1  -1  -2   11.95    0.68 
  -2  -1  -2  305.49    9.20 
   2   1  -2  315.84    9.65 
  -2   1   2  303.76    9.29 
   2  -1   2  308.38    9.19 
  -2   1   2  304.25    9.21 
   2   1  -2  306.95    9.55 
   2  -1   2  313.04    9.26 
   2   1  -2  301.87    9.21 
  -2  -1   2  308.12    9.61 
  -2   1  -2  313.96    9.26 
   2   1   2  299.38    9.17 
  -2  -1   2  293.59    9.15 
   2   1   2  314.15    9.30 
  -2  -1   2  315.52    9.17 
   2   1   2  299.80    9.46 
   2  -1  -2  311.05    9.53 
   2  -1  -2  306.23    9.32 
   2   1   2  304.24    9.18 
   3  -1   2  215.60    6.67 
   3   1  -2  213.37    7.04 
   3   1  -2  209.85    6.58 
  -3   1   2  217.94    6.64 
  -3  -1  -2  217.22    6.52 
   3   1  -2  215.31    7.11 
  -3   1   2  212.13    6.53 
   3  -1   2  211.02    6.52 
   3   1   2  226.47    7.05 
   3   1   2  221.51    6.73 
  -3  -1   2  222.25    6.71 
   3   1   2  217.89    7.14 
   3  -1  -2  219.98    7.28 
  -3  -1   2  223.10    6.72 
   3   1   2  216.46    6.70 
  -4   1   2   74.65    2.66 
   4   1  -2   74.39    3.29 
   4  -1   2   72.82    2.81 
  -4   1   2   74.27    2.53 
  -4  -1  -2   76.51    2.73 
  -4   1  -2   67.55    2.72 
   4   1   2   71.77    3.01 
  -4  -1   2   72.50    2.66 
   4   1   2   71.80    2.43 
   4   1   2   69.59    2.93 
  -4  -1   2   70.55    2.40 
   5   1  -2   63.92    2.86 
  -5   1   2   60.61    2.26 
   5   1   2   61.36    2.88 
   5   1   2   55.70    2.80 
  -5  -1   2   54.73    2.09 
   6   1  -2  135.60    5.43 
   6   1  -2  130.56    4.96 
  -6   1   2  129.28    4.38 
   6   1   2  127.26    5.00 
  -6  -1   2  144.57    4.53 
   7   1  -2   29.99    2.59 
   7   1  -2   23.92    2.63 
  -7   1   2   26.02    1.47 
  -7  -1   2   26.63    1.51 
   7   1   2   29.53    2.83 
   8   1  -2    5.42    1.86 
   8   1  -2    4.98    2.14 
  -8   1   2    4.78    0.88 
  -8  -1   2    5.10    0.82 
  -9   1   2    5.26    1.21 
 -10   1   2   12.23    1.65 
  10   1  -2   13.22    2.04 
 -10  -1   2   12.68    1.57 
 -11   1   2    1.62    1.16 
  11  -1   2    0.57    0.58 
  11   1   2    1.03    1.08 
  11   1   2    1.33    0.60 
 -11  -1   2    3.10    1.17 
  12  -1   2    7.13    0.72 
  12   1   2    6.51    0.72 
  13  -1   2    1.39    0.46 
  13   1   2    1.17    0.51 
   0  -2   2   60.33    1.97 
   0   2   2   64.81    2.02 
   0   2  -2   58.53    1.99 
   0  -2  -2   59.98    2.02 
   1   2  -2  211.97    6.29 
   1  -2   2  218.06    6.37 
   1   2  -2  200.70    6.55 
  -1   2   2  222.70    6.41 
  -1  -2  -2  205.21    6.31 
  -1   2   2  198.96    6.30 
   1   2   2  211.44    6.36 
  -1   2  -2  212.28    6.45 
  -1  -2   2  212.93    6.35 
   1  -2  -2  208.86    6.50 
   2  -2   2  232.14    7.07 
   2   2  -2  225.03    7.39 
   2  -2   2  234.29    6.98 
  -2   2   2  239.08    7.14 
  -2   2   2  228.07    7.00 
  -2  -2   2  223.35    6.93 
   2   2   2  231.19    6.96 
   2   2   2  238.83    7.39 
   3  -2   2  199.39    5.98 
   3   2  -2  193.55    6.55 
  -3   2   2  197.74    6.00 
  -3   2   2  189.44    6.14 
   3  -2  -2  209.00    6.76 
  -3   2  -2  208.46    6.51 
   3   2   2  199.99    6.45 
   3   2   2  198.23    6.17 
   3   2   2  203.39    6.75 
  -3  -2   2  194.72    6.14 
  -4   2   2   14.01    0.91 
   4   2  -2   19.09    1.85 
   4   2   2   14.00    0.86 
   4   2   2   16.95    1.90 
  -4  -2   2   14.28    0.81 
   5   2  -2   10.79    1.30 
   5   2  -2    8.94    1.45 
  -5   2   2    7.98    0.73 
  -5  -2   2    8.82    0.71 
   5   2   2    8.00    1.36 
   5   2   2    9.49    1.17 
  -6   2   2    6.49    0.76 
   6   2  -2    6.73    1.34 
   6   2  -2    7.07    1.71 
   6   2   2    6.42    1.56 
   6   2   2    4.78    0.81 
   6   2   2    5.30    1.07 
   6   2   2    1.26    1.88 
  -6  -2   2    5.74    0.69 
   7   2  -2   23.84    2.60 
   7   2  -2   23.23    2.27 
  -7   2   2   23.57    1.43 
   7   2   2   23.55    1.71 
   7   2   2   26.71    2.53 
   7   2   2   27.78    2.75 
  -7  -2   2   21.09    1.39 
   8   2  -2   20.70    2.32 
  -8   2   2   18.60    1.65 
   8   2  -2   17.15    2.75 
   8   2   2   15.13    2.39 
  -8  -2   2   18.66    1.50 
   9   2  -2    2.63    2.39 
  -9   2   2    2.28    1.10 
  10  -2   2    0.87    0.64 
 -10   2   2    2.61    1.05 
  10   2  -2    0.60    1.47 
 -10  -2   2    0.09    1.83 
  10   2   2   -1.25    0.79 
  10   2   2    0.38    0.62 
  11  -2   2    0.89    0.58 
 -11   2   2   -1.69    1.06 
 -11   2  -2    0.78    1.24 
  11   2   2    1.94    0.74 
  11   2   2   -0.01    0.59 
  12  -2   2    2.14    0.56 
 -12   2  -2    2.14    0.62 
  12   2   2    0.94    0.57 
  13  -2   2   13.03    0.90 
  13   2   2   14.84    1.07 
   0  -3   2  226.31    6.86 
   0  -3  -2  236.56    6.96 
   0   3   2  227.24    6.90 
   0   3  -2  222.96    6.98 
   0   3  -2  222.23    6.88 
  -1   3   2  174.05    5.19 
  -1   3   2  158.01    5.02 
   1   3  -2  162.05    5.03 
  -1  -3  -2  164.54    5.07 
   1   3  -2  163.96    5.39 
   1  -3   2  172.37    5.13 
   1   3   2  171.55    5.21 
  -1  -3   2  171.51    5.20 
  -2   3   2   38.84    1.54 
  -2  -3  -2   34.26    1.55 
  -2   3   2   38.16    1.33 
   2   3  -2   35.52    1.92 
   2  -3   2   36.01    1.28 
   2   3   2   33.72    1.24 
  -2   3  -2   36.79    1.64 
   2   3   2   34.45    1.91 
  -3   3   2  114.66    3.57 
   3   3  -2  112.51    4.22 
  -3   3   2  106.03    3.76 
   3   3   2  108.32    3.43 
  -3   3  -2  108.79    3.88 
   3   3   2  110.39    4.21 
  -3  -3   2  106.96    3.39 
  -4   3   2    1.31    0.39 
   4   3  -2    0.56    0.84 
   4   3  -2   -0.69    1.12 
   4   3   2    1.85    0.98 
  -4  -3   2    0.95    0.35 
   4   3   2    0.96    0.37 
  -5   3   2    2.43    0.52 
   5   3  -2    1.85    1.04 
   5   3  -2    2.02    1.14 
   5   3   2    1.61    0.92 
   5   3   2    3.57    1.02 
   6   3  -2   40.32    2.62 
   6   3  -2   37.53    2.92 
  -6   3   2   40.17    2.06 
  -6   3   2   41.15    1.78 
   6   3   2   40.42    2.45 
   6   3   2   35.91    2.69 
   6   3   2   38.34    1.92 
  -7   3   2   11.94    1.05 
  -7   3   2   11.35    1.24 
   7   3  -2   20.34    2.54 
   7   3  -2   11.23    1.80 
   7   3   2    9.89    1.19 
   7   3   2    8.23    2.05 
   8   3  -2   20.99    2.92 
   8   3  -2   17.39    2.19 
  -8   3   2   17.75    1.68 
   8   3   2   16.30    2.34 
  -9   3   2   21.18    1.93 
   9   3  -2   19.75    3.10 
   9   3  -2   17.20    2.45 
   9   3   2   12.89    3.29 
 -10   3   2   12.51    1.60 
  10  -3   2   10.96    0.99 
  10   3  -2   11.62    2.62 
  10   3  -2   13.38    1.96 
  10   3   2   10.48    1.05 
  10  -3  -2    8.92    0.85 
  10   3   2   10.47    0.97 
  11  -3   2    7.94    0.83 
 -11   3   2    7.86    1.42 
  11   3   2    9.01    0.89 
 -11   3  -2    7.57    1.50 
  11   3   2    8.06    0.95 
  11  -3  -2    7.85    0.75 
  12  -3   2    3.23    0.59 
  12   3   2    2.52    0.62 
  12   3   2    0.74    0.84 
  13   3   2    4.61    0.62 
 -13   3  -2    4.56    0.58 
   0   4  -2    1.28    0.42 
   0   4  -2    1.60    0.49 
   0   4  -2    0.67    0.46 
   0   4   2    0.83    0.35 
  -1   4   2  160.18    5.03 
  -1  -4  -2  165.87    5.14 
   1   4  -2  168.11    5.49 
  -1   4   2  166.80    5.22 
  -1   4  -2  169.80    5.52 
   1   4   2  172.71    5.34 
  -2   4   2   93.07    3.00 
  -2   4   2   93.43    3.23 
   2   4  -2   95.80    3.67 
   2   4   2   86.68    3.49 
   3   4  -2   31.97    2.40 
   3   4  -2   35.90    2.22 
  -3   4   2   38.04    1.42 
   3   4   2   36.80    2.42 
  -4   4   2   68.00    2.40 
   4   4  -2   67.35    3.35 
   4   4  -2   66.51    2.94 
   4   4   2   67.01    2.82 
   4   4   2   67.40    3.36 
   5   4  -2  171.24    6.65 
  -5   4   2  185.71    5.79 
   5   4  -2  183.31    6.40 
   5   4   2  172.04    5.94 
   5   4   2  166.07    6.32 
  -6   4   2   42.09    1.92 
   6   4  -2   48.19    2.88 
  -6   4   2   44.28    2.23 
   6   4  -2   53.50    3.32 
   6   4   2   40.75    2.01 
   6   4   2   41.14    2.89 
  -7   4   2   18.84    1.31 
   7   4  -2   19.34    2.17 
  -7   4   2   19.53    1.59 
   7   4  -2   19.69    2.69 
   7   4   2   17.93    1.69 
   7   4   2   16.23    2.28 
   8   4  -2   43.28    3.93 
   8   4  -2   40.02    3.07 
  -8   4   2   42.40    2.41 
   8   4   2   40.86    3.66 
   9   4  -2    7.96    2.67 
  -9   4   2    8.15    1.37 
   9   4  -2    6.43    2.02 
   9   4   2    8.00    2.28 
  -9   4  -2    5.74    1.30 
 -10   4   2   -1.35    0.74 
  10  -4   2    0.51    0.55 
  10   4  -2   -0.53    1.42 
  10   4  -2    1.90    2.22 
 -10   4   2   -0.51    1.05 
  10   4   2    1.15    0.75 
  10  -4  -2    0.34    0.51 
 -10   4  -2    0.95    1.14 
  10  -4  -2    0.49    0.74 
  10   4   2    1.21    0.68 
  11  -4   2    1.73    0.60 
  11   4   2    1.62    0.68 
  11   4   2    1.38    0.83 
  11  -4  -2    0.59    0.50 
  12  -4   2    1.34    0.54 
  12   4   2    1.78    0.65 
  12   4   2    1.08    0.65 
  12  -4  -2    0.90    0.45 
  13  -4   2    5.34    0.54 
 -13   4  -2    7.12    0.68 
  13   4   2    4.94    0.59 
  -1   5  -2   12.66    1.07 
   2   5  -2   45.02    2.23 
   2   5  -2   47.21    2.41 
   2   5   2   43.42    2.39 
   3   5  -2    4.50    0.95 
   3   5  -2    5.01    1.07 
   3   5   2    4.05    0.84 
   3   5   2    3.85    1.32 
   4   5  -2   45.34    2.80 
   4   5  -2   43.26    2.41 
   4   5   2   43.00    2.21 
   4   5   2   40.70    2.80 
   5   5  -2    3.08    1.15 
  -5   5   2    4.08    0.81 
   5   5  -2    2.21    1.51 
  -5   5   2    3.60    0.58 
   5   5   2    4.18    1.48 
   5   5   2    5.48    1.17 
   6   5  -2    9.82    1.99 
  -6   5   2    9.15    1.13 
   6   5  -2    8.97    1.68 
  -6   5   2    9.17    0.90 
   6   5   2    7.25    1.81 
  -7   5   2   34.43    1.76 
   7   5  -2   36.35    2.83 
  -7   5   2   36.66    2.18 
   7   5  -2   33.50    3.36 
   7   5   2   30.73    3.05 
   8   5  -2   12.68    2.18 
   8   5  -2   21.26    2.97 
  -8   5   2   17.08    1.67 
   8   5   2   15.07    2.41 
   9   5  -2    2.81    1.39 
   9   5  -2    1.18    1.76 
  -9   5   2    4.39    1.18 
   9   5  -2    4.23    2.38 
   9   5   2    1.18    2.08 
   9  -5  -2    3.98    0.83 
  -9   5  -2    2.86    1.14 
 -10   5   2    1.81    0.77 
  10  -5   2    1.46    0.58 
 -10   5   2    2.72    1.17 
  10   5  -2    4.00    1.49 
  10   5   2    0.90    0.81 
  10   5   2    1.27    0.76 
  10  -5  -2    0.75    0.57 
 -10   5  -2    1.02    1.12 
 -11   5   2    2.16    0.78 
  11  -5   2    2.69    0.59 
  11  -5  -2    1.52    0.52 
  11   5   2    3.41    0.78 
  11   5   2    2.11    0.73 
  12  -5   2    0.98    0.51 
  12   5   2    0.37    0.60 
  12   5   2    1.19    0.58 
  12  -5  -2    0.77    0.43 
   0   6   2    7.35    0.88 
   0   6  -2    6.67    0.90 
   1   6  -2   23.58    1.53 
   1   6   2   22.65    1.85 
   1   6   2   19.22    1.38 
   2   6  -2  159.95    5.74 
   2   6  -2  168.88    6.29 
   2   6   2  149.32    5.45 
   2   6   2  137.95    4.99 
   3   6  -2    2.74    0.95 
   3   6  -2    3.04    1.08 
   3   6   2    2.86    1.16 
   3   6   2    2.24    0.85 
   3   6   2    1.89    1.27 
   4   6  -2   53.18    2.82 
   4   6   2   47.26    3.00 
   4   6   2   44.30    2.38 
  -5   6   2   61.21    2.73 
   5   6  -2   59.96    3.77 
   5   6  -2   68.84    3.32 
   5   6   2   60.99    3.56 
  -6   6   2   38.96    2.20 
   6   6  -2   42.87    2.88 
   6   6  -2   38.98    3.42 
   6   6   2   32.61    2.96 
   7   6  -2    7.42    1.69 
   7   6  -2    7.10    2.33 
  -7   6   2    7.81    1.16 
   7   6   2    6.65    1.96 
   8   6  -2    8.47    2.01 
  -8   6   2    9.93    1.34 
   8   6  -2    6.49    2.61 
   8   6   2   14.18    2.66 
  -9   6   2   23.95    2.02 
   9  -6   2   19.28    1.32 
   9   6  -2   20.31    2.43 
  -9   6   2   23.40    1.56 
   9   6  -2   17.97    2.81 
   9   6   2   24.54    1.75 
   9   6   2   21.76    3.23 
   9   6   2   21.27    1.74 
   9  -6  -2   22.00    1.55 
  10  -6   2   -0.46    0.52 
 -10   6   2    0.16    0.65 
 -10   6   2   -0.03    1.03 
  10   6  -2    0.17    2.54 
  10   6  -2    1.17    1.30 
  10  -6  -2   -0.26    0.49 
  10   6   2    0.23    0.75 
  10   6   2    0.67    0.78 
 -11   6   2   10.72    1.02 
  11  -6   2   10.59    0.85 
  11   6   2   10.34    0.97 
  11  -6  -2   10.22    0.80 
  11   6   2   10.75    0.96 
  12  -6   2    5.71    0.61 
  12   6   2    4.15    0.65 
  12   6   2    4.74    0.60 
  12  -6  -2    3.41    0.52 
   0   7  -2    0.40    0.67 
   0   7   2    1.03    0.87 
   0   7   2   -0.68    0.94 
   0   7   2    0.39    0.63 
   1   7  -2   15.68    1.39 
   1   7   2   14.70    1.78 
   1   7   2   13.31    1.31 
  -1   7  -2   16.22    1.32 
   1   7   2   17.75    1.71 
   2   7  -2   26.06    2.18 
   2   7  -2   31.00    2.02 
   2   7   2   29.59    1.87 
   2   7   2   25.71    2.22 
   3   7  -2   64.31    3.54 
   3   7  -2   69.48    3.18 
   3   7   2   56.40    3.23 
   3   7   2   66.02    2.87 
   4   7  -2   67.94    3.79 
   4   7  -2   67.70    3.33 
   4   7   2   57.36    2.88 
   4   7   2   63.84    3.54 
  -4   7  -2   51.88    2.56 
   5   7  -2   38.92    3.43 
   5   7  -2   39.04    2.73 
   5   7   2   43.08    3.34 
   6   7  -2    6.42    1.72 
   6   7  -2    7.12    2.22 
   6   7   2    2.22    1.88 
   7   7  -2   18.66    2.47 
   7   7  -2   20.06    2.91 
   7   7   2   17.63    2.61 
   8   7  -2   66.47    4.24 
  -8   7   2   76.33    3.66 
   8   7  -2   79.69    5.17 
   8  -7  -2   63.91    2.63 
   8   7   2   68.63    4.71 
  -9   7   2    3.07    0.79 
  -9   7   2    3.90    1.15 
   9   7  -2    2.21    2.30 
   9   7   2    2.91    0.82 
   9   7   2    1.84    0.78 
  -9   7  -2    3.13    0.75 
   9   7   2    4.60    2.41 
   9  -7  -2    3.80    0.84 
 -10   7   2    5.36    0.90 
  10  -7   2    5.19    0.72 
  10   7   2    4.81    0.89 
  10   7   2    4.77    0.82 
  10  -7  -2    5.54    0.67 
  11  -7   2    2.10    0.56 
 -11   7   2    0.94    0.63 
  11   7   2    1.33    0.61 
  11  -7  -2    1.65    0.54 
  11   7   2    1.30    0.69 
 -12   7   2    1.76    0.56 
  12  -7   2    1.49    0.46 
 -12   7  -2    1.09    0.45 
  12  -7  -2    1.34    0.45 
  12   7   2    0.79    0.54 
  12   7   2    0.69    0.51 
   0   8   2   47.13    2.38 
   0   8  -2   48.73    2.40 
   0   8  -2   47.05    2.56 
   0   8   2   48.18    2.72 
  -1   8   2   20.24    1.98 
   1   8  -2   20.94    1.89 
   1   8  -2   20.89    1.64 
  -1   8   2   20.62    1.62 
  -1   8  -2   22.58    1.65 
   1   8   2   25.15    1.67 
  -1   8  -2   18.32    1.75 
   1   8   2   24.61    2.09 
   2   8  -2   21.64    1.90 
   2   8  -2   22.08    2.23 
   2   8   2   18.89    1.81 
  -2   8  -2   20.91    1.61 
   2   8   2   20.52    2.11 
  -2   8  -2   18.17    1.49 
   3   8  -2    5.02    1.26 
   3   8  -2    3.04    1.45 
   3   8   2    4.91    1.19 
   3   8   2    6.82    1.61 
   4   8  -2    9.74    1.62 
   4   8  -2    8.90    1.89 
   4   8   2    9.77    2.02 
   5   8  -2    6.69    2.05 
   5   8  -2    7.87    1.65 
   5   8   2    6.78    1.96 
   6   8  -2    9.29    1.79 
   6   8  -2    8.26    2.16 
   6   8   2    7.26    2.28 
   7   8  -2   21.43    2.55 
   7   8  -2   23.15    3.08 
   7   8   2   28.60    3.17 
   8   8  -2    2.29    1.21 
  -8   8   2    3.75    0.80 
   8   8  -2    5.54    2.22 
   8   8   2    3.34    0.87 
  -8   8  -2    1.95    0.70 
   8   8   2   -0.26    2.44 
   8   8   2    6.06    1.75 
   8  -8  -2    2.80    0.76 
   8   8   2    5.09    0.83 
   9   8  -2   20.97    4.32 
  -9   8   2   21.04    1.48 
  -9   8  -2   19.38    1.33 
   9  -8  -2   19.64    1.49 
   9   8   2   21.85    1.63 
   9   8   2   20.72    1.54 
  10  -8   2    2.23    0.59 
 -10   8   2    1.38    0.68 
  10  -8  -2    2.13    0.56 
 -10   8  -2    2.55    0.69 
  10   8   2    1.99    0.78 
  10   8   2    1.85    0.68 
 -11   8   2    2.10    0.62 
  11  -8   2    2.83    0.54 
  11   8   2    2.23    0.61 
  11   8   2    2.05    0.70 
  11  -8  -2    2.97    0.55 
   0   9   2   12.14    1.41 
   0   9  -2   10.73    1.36 
   0   9  -2    9.36    1.56 
   0   9   2   12.24    1.77 
   1   9  -2   55.01    3.04 
  -1   9   2   57.06    2.80 
   1   9  -2   54.81    2.90 
  -1   9   2   53.88    3.17 
  -1   9  -2   52.98    2.70 
  -1   9  -2   48.84    2.45 
   1   9   2   59.64    2.75 
   1   9   2   49.44    3.12 
  -1   9  -2   52.27    2.92 
   2   9  -2    2.32    1.36 
   2   9  -2    0.85    0.98 
  -2   9   2    0.42    0.88 
  -2   9  -2    2.88    0.94 
  -2   9  -2    0.30    0.69 
   2   9   2    1.03    0.97 
   2   9   2    1.37    1.31 
   3   9  -2    0.28    1.38 
   3   9  -2   -0.89    1.09 
   3   9   2    1.26    1.55 
   3   9   2   -0.37    0.96 
   4   9  -2   -0.20    1.24 
   4   9  -2    2.94    1.72 
   4   9   2    0.72    1.78 
   5   9  -2   35.28    3.50 
   5   9  -2   30.36    2.80 
   5   9   2   25.57    2.94 
   6   9  -2   21.21    2.37 
   6   9  -2   24.29    2.92 
   6   9   2   20.05    2.98 
   7   9  -2    1.64    1.79 
   7   9  -2    4.83    2.20 
  -7   9   2    5.17    0.93 
   7   9  -2    4.11    0.96 
   7   9  -2    7.15    1.39 
   7   9   2    6.21    2.39 
   7   9   2    6.47    1.34 
  -7   9  -2    5.75    0.83 
   7   9   2    6.56    0.95 
   7   9   2    6.41    0.95 
   8   9  -2    9.34    1.37 
   8   9  -2    7.37    2.36 
  -8   9   2    8.18    1.01 
   8   9  -2    7.98    1.00 
   8   9   2    7.87    1.33 
   8   9   2    6.93    0.99 
   8   9   2    9.77    1.02 
   8  -9  -2    8.12    0.96 
  -8   9  -2    6.86    0.87 
   8   9   2    5.13    2.60 
   9   9  -2   10.13    1.33 
  -9   9   2    8.66    0.93 
  -9   9  -2   11.01    1.07 
   9   9   2    9.38    1.06 
   9   9   2    8.58    0.93 
 -10   9   2    1.28    0.63 
  10  -9   2    0.80    0.49 
  10   9   2   -0.16    0.71 
 -10   9  -2    0.76    0.57 
  10  -9  -2    0.05    0.49 
  10   9   2    2.08    0.59 
  11  -9   2    0.46    0.43 
 -11   9   2    0.80    0.57 
  11   9   2    0.47    0.54 
  11   9   2    0.97    0.50 
  11  -9  -2    0.35    0.43 
 -11   9  -2    0.99    0.39 
   0  10  -2   23.57    2.38 
   0  10   2   25.98    2.59 
   0  10   2   23.67    1.96 
   0  10  -2   26.72    2.05 
  -1  10   2   10.58    1.97 
  -1  10   2   10.82    1.52 
   1  10  -2    9.66    1.52 
   1  10  -2   13.68    1.88 
  -1  10  -2   11.39    1.55 
   1  10   2   11.40    1.97 
   1  10   2   10.09    1.65 
   2  10  -2    2.57    1.33 
  -2  10   2    4.52    1.21 
  -2  10   2    3.85    1.55 
   2  10  -2    2.48    1.53 
  -2  10  -2    3.00    1.08 
   2  10   2    4.92    1.29 
   2  10   2    2.40    1.60 
   3  10  -2   42.05    2.89 
   3  10  -2   43.87    3.38 
  -3  10   2   38.51    3.17 
  -3  10   2   39.66    2.69 
   3  10   2   41.81    3.40 
  -3  10  -2   37.17    2.51 
   4  10  -2    6.51    1.90 
   4  10  -2    4.61    1.58 
  -4  10  -2    4.08    1.26 
   4  10   2    4.73    1.99 
   5  10  -2    6.66    1.89 
   5  10  -2    8.72    2.30 
   5  10   2   12.04    2.41 
   6  10  -2   11.85    1.52 
   6  10  -2   10.34    1.99 
   6  10  -2    9.29    1.06 
   6  10  -2    9.89    2.39 
  -6  10   2   10.58    1.04 
  -6  10  -2   10.02    0.97 
   6  10   2   10.99    1.06 
  -6  10  -2   10.50    1.02 
   6  10   2    8.97    2.57 
   6  10   2   11.43    1.60 
   6  10   2   10.34    1.16 
  -7  10   2    9.74    1.02 
   7  10  -2    8.31    0.99 
   7  10  -2    8.58    2.27 
   7  10  -2    7.81    1.43 
   7  10   2    9.62    1.50 
   7  10   2    8.77    1.13 
   7  10   2   10.60    1.01 
  -7  10  -2    9.92    0.96 
   7  10   2   10.38    2.58 
   8  10  -2    5.62    0.86 
   8  10  -2    6.23    1.21 
  -8  10   2    5.15    0.87 
   8  10   2    4.52    1.01 
   8  10   2    6.11    1.21 
  -8  10  -2    5.93    0.80 
   8  10   2    4.73    0.79 
   9  10  -2    6.73    1.06 
  -9  10   2    7.37    0.84 
   9  10  -2    8.58    1.14 
   9  10   2    6.46    0.79 
  -9  10  -2    8.36    0.82 
   9  10   2    7.49    1.16 
   9  10   2    8.26    0.94 
  10  10  -2    1.71    1.33 
  10 -10   2    2.28    0.48 
 -10  10   2    2.02    0.59 
  10  10   2    2.38    0.60 
  10  10   2    3.32    0.71 
  10 -10  -2    3.07    0.53 
 -10  10  -2    3.22    0.55 
   0  11  -2    4.45    1.93 
   0  11  -2    3.71    1.34 
   0  11   2    3.74    1.25 
   0  11   2    3.74    1.74 
   1  11  -2   15.49    2.06 
  -1  11   2   14.88    1.90 
   1  11  -2   13.98    2.25 
  -1  11   2   17.36    2.28 
   1  11   2   15.71    2.04 
   1  11   2   13.52    2.21 
  -1  11  -2   13.46    1.77 
  -2  11   2   23.40    2.78 
   2  11  -2   23.00    2.38 
  -2  11   2   20.09    2.18 
   2  11  -2   17.96    2.45 
   2  11   2   18.78    2.57 
  -2  11  -2   20.65    2.21 
  -3  11   2    7.70    2.02 
   3  11  -2    7.10    1.73 
  -3  11   2    5.66    1.43 
   3  11  -2    7.27    1.97 
   3  11   2    6.11    2.07 
  -3  11  -2    5.88    1.49 
   4  11  -2   31.87    2.93 
  -4  11   2   30.91    2.68 
   4  11  -2   35.93    3.52 
  -4  11   2   31.03    3.39 
  -4  11  -2   37.73    2.73 
   4  11   2   39.78    3.94 
  -5  11   2    5.85    0.90 
   5  11  -2    7.28    2.25 
  -5  11   2    5.13    0.80 
   5  11  -2    6.34    1.01 
   5  11  -2    6.22    1.26 
  -5  11   2    7.99    2.04 
   5  11   2    7.27    1.01 
  -5  11  -2    7.88    0.89 
   5  11   2    4.55    2.36 
   5  11   2    5.40    0.90 
   5  11   2    6.90    1.34 
  -5  11  -2    7.46    0.85 
   6  11  -2    6.27    1.28 
   6  11  -2    7.28    1.01 
  -6  11   2    9.16    0.99 
   6  11  -2    7.09    2.11 
   6  11   2    4.94    2.19 
   6  11   2    7.45    1.04 
  -6  11  -2    7.85    0.85 
  -6  11  -2    7.55    0.87 
   6  11   2    7.76    0.95 
   7  11  -2    1.71    1.03 
   7  11  -2    1.61    0.81 
  -7  11   2    1.17    0.67 
  -7  11  -2    1.03    0.56 
   7  11   2    2.23    0.74 
   7  11   2    2.02    0.86 
   7  11   2    2.04    1.12 
   8  11  -2    3.42    1.01 
   8  11  -2    2.37    0.74 
  -8  11   2    3.07    0.72 
   8  11   2    4.04    1.04 
   8  11   2    2.90    0.80 
   8  11   2    3.50    0.72 
  -8  11  -2    3.71    0.68 
   9 -11   2    0.22    0.42 
   9  11  -2   -0.68    0.61 
   9  11  -2    0.14    0.85 
  -9  11   2    0.47    0.51 
   9  11   2    0.69    0.62 
  -9  11  -2   -0.29    0.50 
   9  11   2   -0.81    0.54 
   9  11   2    0.62    0.77 
  10 -11   2    2.18    0.45 
 -10  11   2    1.90    0.50 
  10  11   2    1.64    0.49 
  10  11   2    1.28    0.60 
 -10  11  -2    1.36    0.62 
  10 -11  -2    1.88    0.42 
   0  12   2   48.84    3.21 
   0  12  -2   48.56    3.31 
   0  12   2   56.36    3.80 
  -1  12   2    5.06    1.98 
   1  12  -2    3.80    2.01 
  -1  12   2    3.86    1.49 
   1  12  -2    4.30    1.35 
  -1  12   2    5.65    1.07 
   1  12  -2    3.55    1.65 
   1  12   2    6.64    1.21 
   1  12   2    5.90    1.95 
  -1  12  -2    4.28    1.29 
  -1  12  -2    4.77    1.43 
  -2  12   2   17.85    1.35 
   2  12  -2   22.80    1.65 
   2  12  -2   17.49    2.55 
  -2  12   2   14.20    2.01 
   2  12  -2   17.24    2.33 
  -2  12   2   24.52    2.91 
  -2  12  -2   17.34    1.32 
  -2  12  -2   20.07    2.16 
   2  12   2   16.12    1.30 
   2  12   2   18.13    1.49 
   2  12   2   17.65    2.74 
  -2  12  -2   16.52    1.47 
  -2  12  -2   17.30    1.24 
   3  12  -2    5.03    2.02 
   3  12  -2    7.88    1.09 
  -3  12   2   10.30    2.25 
  -3  12   2    7.97    0.83 
   3  12   2    7.29    0.87 
   3  12   2    6.04    2.11 
   3  12   2    7.46    1.31 
  -3  12  -2    9.10    0.97 
   3  12   2    7.55    1.02 
  -3  12  -2    9.03    0.95 
  -3  12  -2    8.00    0.73 
  -4  12   2   39.87    3.54 
  -4  12   2   28.58    1.48 
   4  12  -2   29.68    1.98 
   4  12  -2   33.19    1.92 
   4  12  -2   25.40    2.91 
   4  12   2   29.31    3.13 
   4  12   2   31.60    1.67 
  -4  12  -2   25.58    1.47 
   4  12   2   27.64    1.93 
   4  12   2   29.85    2.09 
  -4  12  -2   27.91    1.58 
  -4  12  -2   30.14    1.60 
   5  12  -2    0.13    0.81 
  -5  12   2   -0.82    0.49 
   5  12  -2   -0.05    0.97 
  -5  12   2   -0.37    0.62 
   5  12   2   -0.20    0.78 
   5  12   2    0.56    1.03 
  -5  12  -2   -0.03    0.57 
   5  12   2   -1.22    0.64 
   5  12   2    0.01    2.67 
  -5  12  -2   -0.81    0.57 
  -6  12   2    0.65    0.62 
   6  12  -2    0.14    0.78 
   6  12  -2    1.21    1.01 
  -6  12  -2    0.72    0.62 
   6  12   2    0.00    0.97 
   6  12   2    0.27    0.63 
   6  12   2    0.70    0.79 
  -6  12  -2    0.42    0.62 
   7  12  -2    5.94    1.10 
   7  12  -2    7.20    0.90 
  -7  12   2    6.10    0.77 
   7  12   2    5.89    1.11 
  -7  12  -2    6.54    0.81 
   7  12   2    6.44    0.91 
   7  12   2    6.87    0.81 
  -8  12   2    5.95    0.69 
   8  12  -2    6.93    0.79 
   8  12  -2    6.26    0.97 
   8  12   2    4.69    0.69 
  -8  12  -2    6.33    0.71 
   8  12   2    5.42    1.00 
   8  12   2    4.53    0.75 
   9 -12   2    3.34    0.50 
   9  12  -2    3.18    0.86 
   9  12  -2    2.84    0.54 
  -9  12   2    3.55    0.51 
   9  12   2    4.13    0.56 
   9  12   2    4.02    0.81 
   9  12   2    3.84    0.73 
   9 -12  -2    5.04    0.49 
  -9  12  -2    4.00    0.65 
   0  13  -2    3.23    0.78 
   0  13   2    2.88    1.85 
   0  13  -2    0.99    0.72 
   0  13   2    1.64    0.70 
   1  13  -2    0.73    0.70 
  -1  13   2    1.91    0.64 
  -1  13   2    1.86    1.79 
  -1  13  -2    1.47    0.69 
   1  13   2    1.36    0.71 
   1  13   2    2.65    0.67 
  -1  13  -2    0.71    0.55 
   1  13   2   -0.93    1.76 
  -2  13   2   26.05    1.43 
  -2  13   2   30.86    3.19 
   2  13  -2   24.02    1.69 
  -2  13  -2   23.36    1.52 
   2  13   2   23.71    1.57 
  -2  13  -2   23.18    1.27 
   2  13   2   21.87    2.84 
   2  13   2   25.66    1.52 
   3  13  -2    1.73    0.77 
  -3  13   2    2.46    0.58 
  -3  13  -2    3.69    0.56 
  -3  13  -2    4.96    0.75 
   3  13   2    2.68    0.72 
   3  13   2    2.46    0.80 
  -3  13  -2    2.85    0.70 
   4  13  -2    0.43    0.82 
  -4  13   2    1.28    0.56 
   4  13  -2    0.99    0.73 
   4  13   2    1.11    0.67 
  -4  13  -2    1.26    0.62 
   4  13   2    0.08    0.75 
   4  13   2    0.49    0.90 
  -4  13  -2    1.03    0.59 
  -4  13  -2    0.53    0.47 
   5  13  -2    4.74    0.88 
   5  13  -2    4.90    0.90 
  -5  13  -2    5.87    0.77 
   5  13   2    5.88    0.77 
  -5  13  -2    6.69    0.86 
   5  13   2    5.62    0.92 
   5  13   2    5.69    1.11 
   6  13  -2    0.55    0.72 
  -6  13   2    3.33    0.61 
   6  13  -2    1.60    0.80 
   6  13   2    2.42    0.79 
   6  13   2    2.31    0.64 
   6  13   2    1.03    0.90 
  -6  13  -2    2.02    0.65 
   7  13  -2    1.30    0.62 
  -7  13   2    1.45    0.51 
   7  13  -2    1.83    0.79 
  -7  13  -2    2.03    0.58 
   7  13   2    1.73    0.57 
   7  13   2    1.55    0.69 
   7  13   2    1.31    0.85 
   8  13  -2    3.44    0.54 
   8  13  -2    4.83    0.89 
  -8  13   2    4.41    0.54 
  -8  13  -2    4.25    0.57 
   8  13   2    4.47    0.59 
   8  13   2    4.98    0.90 
   8  13   2    4.36    0.69 
   0  14  -2    4.00    0.75 
   0  14  -2    3.61    0.77 
   0  14   2    4.06    0.67 
   1  14  -2    1.02    0.68 
  -1  14   2    1.35    0.59 
  -1  14  -2    2.48    0.68 
   1  14   2    1.65    0.64 
   1  14   2    2.52    0.67 
  -1  14  -2    2.19    0.48 
  -2  14   2    3.14    0.55 
   2  14  -2    1.77    0.68 
   2  14   2    3.03    0.69 
  -2  14  -2    1.21    0.62 
   2  14   2    1.59    0.61 
  -2  14  -2    2.07    0.49 
   3  14  -2    0.94    0.63 
  -3  14   2    0.54    0.46 
   3  14   2   -0.07    0.53 
  -3  14  -2   -0.11    0.60 
  -3  14  -2   -0.48    0.41 
   3  14   2    1.10    0.65 
  -3  14  -2    0.10    0.52 
   4  14  -2    2.06    0.69 
  -4  14   2    2.25    0.55 
  -4  14  -2    3.69    0.72 
   4  14   2    1.85    0.61 
   4  14   2    2.85    0.75 
   4  14   2    1.47    0.86 
  -4  14  -2    2.88    0.65 
   5  14  -2    0.01    0.58 
   5  14  -2   -0.24    0.59 
  -5  14  -2    0.32    0.50 
   5  14   2    2.37    0.67 
   5  14   2    0.61    0.56 
   5  14   2    0.38    0.75 
  -5  14  -2    0.11    0.55 
   6  14  -2    1.82    0.64 
   6  14  -2    1.64    0.59 
   6  14   2    3.29    0.65 
   6  14   2    1.27    0.54 
  -6  14  -2    1.62    0.51 
   6  14   2    1.38    0.77 
   0  15  -2    3.22    0.63 
   0  15   2    1.68    0.53 
   1  15  -2    7.24    0.78 
  -1  15   2    9.61    0.88 
  -1  15  -2    7.76    0.77 
   1  15   2    7.11    0.70 
  -1  15  -2    8.78    0.68 
   1  15   2    8.11    1.02 
   2  15  -2    2.82    0.65 
  -2  15   2    5.15    0.56 
   2  15   2    3.18    0.66 
  -2  15  -2    3.11    0.53 
   2  15   2    3.86    0.62 
  -2  15  -2    4.11    0.61 
  -3  15   2    1.39    0.49 
   3  15  -2    0.68    0.57 
   3  15   2    2.21    0.57 
  -3  15  -2    0.70    0.53 
   3  15   2    1.46    0.56 
   4  15  -2    0.52    0.54 
  -4  15  -2    0.01    0.48 
   4  15   2   -0.36    0.56 
   4  15   2    0.54    0.51 
  -4  15  -2    0.97    0.46 
   5  15  -2    3.31    0.57 
   5  15   2    4.41    0.69 
  -5  15  -2    3.89    0.49 
   5  15   2    4.87    0.54 
   5  15   2    2.42    0.70 
   0  16  -2    7.29    0.69 
   0  16   2    7.43    0.58 
  -1  16   2    1.98    0.47 
   1  16  -2    3.12    0.59 
  -1  16  -2    2.88    0.56 
  -2  16   2    6.92    0.62 
   2  16  -2    6.51    0.66 
  -2  16  -2    5.79    0.66 
   2  16   2    6.84    0.57 
   0   0   3   -0.11    0.26 
   0   0  -3   -0.06    0.24 
   0   0   3   -0.03    0.22 
   1   0  -3  142.43    4.57 
  -1   0   3  135.39    4.26 
  -1   0  -3  138.45    4.31 
   1   0   3  146.74    4.33 
  -1   0   3  144.35    4.33 
   1   0   3  136.06    4.26 
  -1   0   3  135.74    4.53 
   1   0  -3  134.71    4.33 
   2   0   3   29.95    1.24 
   2   0  -3   30.59    1.29 
   2   0   3   32.13    1.40 
  -2   0   3   30.94    1.24 
   2   0   3   32.03    1.18 
   2   0  -3   30.72    1.68 
  -2   0  -3   31.03    1.25 
  -2   0   3   30.24    1.16 
  -3   0   3  202.97    6.22 
  -3   0   3  207.35    6.29 
   3   0   3  205.00    6.48 
   3   0   3  207.07    6.22 
   3   0  -3  194.77    6.79 
   3   0   3  199.67    6.26 
  -4   0   3  452.52   13.65 
   4   0   3  466.33   13.61 
   4   0   3  437.49   13.92 
  -4   0   3  450.48   13.59 
  -5   0   3   58.83    2.21 
   5   0  -3   60.90    2.89 
   5   0   3   58.79    2.23 
   6   0  -3   51.38    2.78 
   6   0  -3   48.80    3.21 
   6   0   3   45.61    2.18 
  -6   0   3   52.92    2.04 
  -7   0   3  122.57    4.27 
  -8   0   3   11.51    1.33 
  -8   0   3   12.08    1.27 
  -9   0   3   19.30    1.92 
  10   0   3    0.74    0.68 
  10   0   3    0.24    0.78 
 -10   0   3    2.43    1.01 
  10   0  -3    0.77    1.65 
  11   0   3    1.03    0.56 
 -11   0   3    0.11    1.01 
  11   0   3    0.38    0.77 
  12   0   3    7.88    0.89 
  12   0   3    5.60    0.70 
  13   0   3    3.62    0.55 
   0  -1   3   -0.20    0.29 
   0   1   3    0.09    0.30 
   0  -1  -3   -0.12    0.28 
   0  -1   3    0.03    0.24 
   0   1  -3   -0.08    0.29 
   0   1   3   -0.12    0.23 
  -1   1   3  343.45   10.26 
   1  -1   3  341.49   10.16 
  -1  -1  -3  338.08   10.22 
   1   1  -3  345.93   10.22 
   1  -1   3  348.97   10.25 
  -1   1   3  327.09   10.18 
  -1   1  -3  337.54   10.43 
   1   1   3  337.11   10.35 
  -1  -1   3  346.18   10.34 
   1  -1  -3  348.41   10.47 
  -1  -1   3  361.95   10.40 
  -1  -1   3  335.40   10.71 
   1  -1  -3  359.36   10.60 
   1   1   3  349.26   10.40 
  -2   1   3   75.02    2.50 
   2   1  -3   73.18    2.45 
  -2  -1  -3   75.63    2.43 
  -2   1   3   72.93    2.40 
   2  -1   3   71.25    2.39 
   2  -1   3   74.25    2.49 
   2   1   3   71.60    2.72 
  -2  -1   3   68.78    2.31 
   2  -1  -3   73.15    2.79 
  -2  -1   3   73.70    2.37 
   2   1   3   72.25    2.34 
   2   1   3   71.58    2.36 
   3  -1   3  196.13    5.97 
  -3   1   3  194.12    5.98 
   3   1  -3  192.38    6.62 
  -3   1   3  191.76    6.08 
   3  -1   3  196.28    6.05 
   3  -1  -3  188.06    6.48 
  -3  -1   3  193.36    5.91 
   3   1   3  191.85    5.92 
  -3  -1   3  188.09    5.89 
   3   1   3  194.43    6.32 
   3   1   3  192.44    5.90 
   3   1   3  194.64    6.14 
  -4   1   3   38.44    1.92 
   4  -1   3   46.17    1.65 
  -4   1   3   42.35    1.66 
  -4  -1   3   45.80    1.70 
   4   1   3   44.38    1.72 
   5   1  -3   64.96    2.93 
  -5   1   3   64.85    2.37 
   5   1   3   60.50    2.26 
   5   1   3   58.66    2.87 
  -5  -1   3   62.54    2.24 
  -6   1   3   60.26    2.34 
   6   1  -3   63.33    3.01 
   6   1  -3   55.78    3.45 
  -6  -1   3   66.17    2.41 
   6   1   3   59.45    2.55 
   7   1  -3    2.43    1.89 
  -7   1   3    0.93    0.59 
  -7   1   3    0.57    0.76 
   7   1  -3    1.65    1.36 
   7   1   3    1.54    0.84 
  -7  -1   3    1.02    0.61 
  -8   1   3   10.46    1.27 
   8   1  -3   11.59    2.01 
   8   1  -3   13.85    2.52 
  -8  -1   3    8.96    0.99 
  -9   1   3    0.15    0.91 
  -9  -1   3    1.85    1.04 
  10  -1   3    4.17    0.88 
 -10   1   3    5.02    1.24 
  10  -1   3    4.98    0.79 
  10   1  -3    5.60    1.74 
  10   1   3    4.47    0.75 
  10   1   3    4.32    0.92 
 -10  -1   3    4.93    1.27 
  11  -1   3    6.23    0.93 
  11  -1   3    5.89    0.74 
 -11   1   3    4.87    1.28 
  11   1   3    4.47    0.92 
 -11  -1   3    5.36    1.77 
  11   1   3    5.13    0.75 
  12  -1   3    2.66    0.58 
  12   1   3    3.13    0.74 
 -12   1  -3    3.23    0.78 
  12   1   3    3.15    0.63 
  13  -1   3    1.87    0.51 
  13   1   3    1.80    0.53 
   0   2   3   14.66    0.71 
   0  -2   3   17.08    0.78 
   0  -2  -3   14.81    0.85 
   0   2  -3   15.42    0.79 
   0   2   3   16.76    0.83 
   1  -2   3  180.49    5.55 
   1   2  -3  175.24    5.73 
   1   2  -3  185.47    5.50 
  -1   2   3  173.82    5.47 
  -1  -2  -3  181.93    5.51 
   1  -2   3  177.81    5.43 
  -1   2   3  183.35    5.58 
  -1  -2   3  189.60    5.58 
   1  -2  -3  184.26    5.79 
   1   2   3  177.12    5.55 
   1   2   3  180.53    5.59 
   2  -2   3   87.50    2.75 
   2   2  -3   86.19    2.78 
  -2  -2  -3   84.75    2.78 
   2   2  -3   90.49    3.28 
  -2   2   3   82.00    2.77 
   2  -2   3   86.03    2.87 
  -2   2   3   88.08    2.92 
   2  -2  -3   88.71    3.15 
   2   2   3   87.49    3.22 
   2   2   3   81.42    2.70 
  -2  -2   3   77.59    2.68 
   2   2   3   85.46    2.70 
  -2  -2   3   84.55    2.67 
   3  -2   3  119.02    3.95 
   3  -2   3  121.60    3.85 
  -3   2   3  126.41    3.88 
   3   2  -3  124.11    4.52 
  -3   2   3  116.97    4.01 
   3   2   3  128.89    4.61 
   3   2   3  128.77    4.01 
  -3  -2   3  124.55    3.98 
  -3  -2   3  126.47    3.98 
   3  -2  -3  127.08    4.62 
   4   2  -3    8.97    1.38 
   4   2  -3    9.28    1.20 
   4  -2   3    8.59    0.67 
  -4   2   3    9.51    0.72 
   4   2   3    8.10    1.28 
   4   2   3    8.34    0.66 
  -4  -2   3    8.13    0.67 
   5   2  -3   52.74    2.60 
  -5   2   3   50.67    2.02 
   5   2   3   54.62    2.89 
   5   2   3   52.88    2.03 
  -5  -2   3   51.82    1.99 
  -6   2   3   40.66    2.09 
  -6   2   3   45.43    1.91 
   6   2  -3   44.45    2.66 
   6   2  -3   47.76    3.15 
  -6  -2   3   44.92    1.82 
   6   2   3   39.14    2.01 
  -7   2   3   25.58    1.80 
   7   2  -3   31.68    2.41 
  -7   2   3   27.95    1.55 
   7   2  -3   28.36    2.87 
   7   2   3   27.61    1.90 
  -7  -2   3   28.19    1.52 
   8   2  -3   28.48    2.63 
  -8   2   3   28.65    2.01 
   8   2  -3   27.76    3.21 
   9   2  -3    5.78    2.24 
  -9   2   3    3.73    1.08 
  10  -2   3    2.55    0.74 
  10  -2   3    2.29    0.64 
 -10   2   3    0.65    1.01 
  10   2  -3    2.34    1.65 
  10  -2  -3    1.08    1.04 
  10   2   3    1.79    0.66 
  10   2   3    1.47    0.82 
 -11   2   3    2.25    1.17 
  11  -2   3    1.10    0.80 
  11   2  -3    0.37    1.68 
  11  -2   3    1.29    0.59 
  11   2   3    0.71    0.61 
  11   2   3    1.90    0.76 
  12  -2   3    5.64    0.65 
  12   2   3    7.93    0.78 
  12   2   3    7.96    0.87 
 -12   2  -3    6.42    0.74 
  13  -2   3    1.05    0.46 
 -13   2  -3    1.64    0.52 
  13   2   3    1.40    0.55 
   0   3   3    5.04    0.41 
   0   3   3    5.25    0.51 
   0  -3   3    4.65    0.47 
   1  -3   3   36.13    1.27 
  -1   3   3   38.46    1.35 
  -1  -3  -3   36.00    1.43 
  -1   3   3   37.84    1.49 
   1   3  -3   37.22    1.37 
   1   3  -3   38.30    1.75 
   1  -3   3   37.76    1.43 
   1   3   3   43.25    1.55 
   1   3   3   41.80    1.48 
  -1  -3   3   43.39    1.52 
   2   3  -3   70.89    2.92 
   2  -3   3   69.56    2.32 
  -2   3   3   72.75    2.56 
  -2   3   3   73.11    2.38 
   2  -3   3   72.56    2.48 
   2   3   3   73.37    3.04 
  -2  -3   3   73.53    2.36 
   2   3   3   73.23    2.38 
   3   3  -3  124.12    4.61 
   3  -3   3  121.68    3.89 
  -3   3   3  123.82    3.94 
   3  -3  -3  120.18    4.41 
   3   3   3  118.68    4.48 
  -3  -3   3  116.29    3.70 
   3   3   3  113.00    3.70 
  -4   3   3   75.84    2.61 
   4   3  -3   74.53    3.12 
   4   3  -3   72.51    3.48 
   4   3   3   65.88    3.30 
   4   3   3   65.65    2.29 
  -5   3   3   15.50    1.03 
   5   3  -3   15.91    1.60 
   5   3  -3   13.71    2.09 
   5   3   3   14.78    0.96 
   5   3   3   12.85    1.71 
  -6   3   3   39.33    2.00 
   6   3  -3   35.44    3.07 
   6   3  -3   45.61    2.70 
  -6   3   3   40.01    1.80 
   6   3   3   33.78    3.31 
   6   3   3   38.37    1.96 
  -7   3   3   18.09    1.50 
   7   3  -3   17.74    2.45 
  -7   3   3   18.29    1.29 
   7   3  -3   20.08    2.09 
   7   3   3   15.95    1.57 
   8   3  -3   14.45    2.06 
  -8   3   3   17.62    1.63 
   8   3  -3   14.06    2.77 
  -9   3   3    9.37    1.36 
   9   3  -3    8.39    2.16 
   9   3  -3   12.48    2.84 
 -10   3   3    1.99    0.86 
  10  -3   3    2.13    0.76 
 -10   3   3    3.87    1.18 
  10   3  -3    0.49    1.55 
  10  -3   3    2.07    0.63 
  10   3   3    2.86    0.75 
  10   3   3    2.33    0.82 
  10  -3  -3    1.85    0.78 
  11  -3   3    8.84    1.50 
  11  -3   3   11.91    0.95 
 -11   3   3   12.42    1.53 
  11   3  -3   13.64    2.15 
 -11   3  -3   13.42    1.88 
  11   3   3   13.27    1.12 
  11   3   3   13.45    1.26 
  12  -3   3    1.71    0.51 
  12   3   3    1.77    0.63 
  12   3   3    1.21    0.74 
 -12   3  -3    1.60    0.57 
  13  -3   3    1.24    0.43 
 -13   3  -3    2.17    0.52 
  13   3   3    0.62    0.57 
  13   3   3    1.17    0.53 
   0   4   3   43.67    1.66 
   0  -4   3   43.48    1.59 
   0   4   3   43.51    1.51 
   1  -4   3   79.57    2.63 
   1   4  -3   79.50    2.99 
  -1   4   3   77.17    2.69 
  -1   4   3   74.37    2.51 
  -1  -4   3   75.76    2.47 
   2   4  -3   92.03    3.60 
   2  -4   3   95.27    3.21 
  -2   4   3   90.34    3.00 
   2   4   3   93.89    3.79 
  -3   4   3  148.96    4.65 
   3   4  -3  142.70    5.09 
   3   4  -3  147.23    5.41 
   3   4   3  152.28    5.64 
   4   4  -3    1.76    1.08 
   4   4  -3   -0.20    0.85 
  -4   4   3    0.22    0.41 
   4   4   3    1.41    1.28 
  -5   4   3    1.80    0.68 
  -5   4   3    2.48    0.54 
   5   4  -3    2.84    1.41 
   5   4  -3    2.12    1.06 
   5   4   3    2.10    1.42 
   6   4  -3   19.77    2.09 
  -6   4   3   20.61    1.26 
   6   4  -3   22.00    2.54 
  -6   4   3   21.12    1.55 
   6   4   3   18.49    1.53 
   6   4   3   19.39    2.12 
   7   4  -3   12.65    2.45 
  -7   4   3   12.16    1.31 
  -7   4   3   10.58    1.05 
   7   4  -3   13.92    1.93 
   7   4   3   11.17    1.24 
   7   4   3    9.99    2.04 
   8   4  -3    7.94    1.92 
   8   4  -3    7.21    2.36 
  -8   4   3   10.62    1.43 
   9   4  -3   -0.32    1.48 
   9   4  -3    0.66    2.27 
  -9   4   3   -0.14    0.93 
   9   4  -3   -2.13    1.77 
   9  -4  -3    1.43    0.73 
  10   4  -3    1.70    2.18 
  10  -4   3    5.63    0.89 
 -10   4   3    5.67    0.95 
  10  -4   3    2.39    0.65 
  10   4  -3    3.46    1.66 
 -10   4   3    4.24    1.27 
  10   4   3    4.79    0.87 
  10   4   3    5.44    0.84 
  10  -4  -3    3.54    0.87 
 -10   4  -3    6.53    1.34 
 -11   4   3    5.08    0.90 
  11   4  -3    7.91    1.97 
  11  -4   3    6.18    0.73 
  11   4   3    6.83    0.86 
  11   4   3    5.94    0.97 
  12  -4   3    9.54    0.92 
 -12   4  -3   10.64    0.99 
  12   4   3   10.11    0.90 
  12   4   3   12.35    1.14 
  13  -4   3    5.01    0.52 
  13   4   3    4.92    0.60 
 -13   4  -3    5.71    1.02 
  13   4   3    4.72    0.53 
  -1   5   3  125.73    4.39 
  -1   5  -3  129.89    4.48 
   2   5  -3    7.28    1.03 
   2   5  -3    8.09    1.13 
   2   5   3    9.54    1.34 
   3   5  -3   35.31    2.05 
   3   5  -3   36.58    2.32 
   3   5   3   31.86    2.31 
   4   5  -3   34.99    2.70 
   4   5  -3   33.09    2.21 
  -4   5   3   38.43    1.58 
   4   5  -3   32.62    2.58 
   5   5  -3    2.86    1.17 
  -5   5   3    3.08    0.57 
   5   5  -3    2.56    1.42 
  -5   5   3    3.09    0.73 
   5   5   3    3.00    0.79 
   5   5   3    1.86    1.33 
  -6   5   3    4.61    0.73 
  -6   5   3    3.95    0.81 
   6   5   3    2.77    1.69 
   6   5   3    4.75    1.09 
   7   5  -3   35.17    3.55 
   7   5  -3   31.07    2.77 
  -7   5   3   31.60    2.09 
   7   5   3   21.76    2.56 
   8   5  -3   26.88    2.86 
  -8   5   3   29.57    2.14 
   8   5   3   25.39    3.20 
   9   5  -3    9.95    2.19 
   9   5  -3    7.43    1.60 
  -9   5   3   10.80    1.50 
   9   5  -3    9.87    2.84 
   9  -5  -3    8.24    0.97 
  10   5  -3    0.81    1.52 
  10  -5   3    2.51    1.17 
  10   5  -3    3.06    2.18 
 -10   5   3    2.53    0.79 
 -10   5   3    4.39    1.24 
  10  -5   3    2.80    0.61 
  10  -5  -3    1.58    0.80 
  10   5   3    2.91    0.94 
  10   5   3    1.99    0.79 
  11   5  -3    2.63    1.48 
  11  -5   3    3.77    0.64 
 -11   5   3    4.44    0.83 
  11   5   3    4.44    0.82 
  11   5   3    5.16    0.84 
  12  -5   3    3.97    0.56 
  12   5   3    4.91    0.72 
 -12   5  -3    5.69    0.66 
   0   6   3   16.35    1.23 
   0   6  -3   18.07    1.35 
   1   6  -3   12.88    1.27 
  -1   6  -3    9.25    1.03 
   1   6   3    8.51    1.48 
   2   6  -3    0.84    0.84 
   2   6   3    1.69    1.01 
   3   6  -3   89.27    5.17 
   3   6  -3  102.98    4.05 
   3   6  -3  113.15    5.41 
   3   6   3   89.12    3.86 
   4   6  -3    6.90    1.61 
  -4   6   3    6.63    0.89 
   4   6  -3    6.44    1.26 
   4   6   3    5.20    1.50 
   5   6  -3    1.05    1.25 
   5   6  -3   -0.17    1.58 
  -5   6  -3    1.53    0.75 
   5   6   3    1.50    1.30 
  -6   6   3   35.38    2.07 
   6   6  -3   32.06    3.25 
   6   6  -3   32.59    2.71 
   6   6   3   26.41    2.74 
  -7   6   3    0.62    0.84 
   7   6  -3   -1.25    2.05 
   7   6  -3    2.24    1.69 
   7   6   3    1.28    1.69 
   8   6  -3    8.17    2.67 
  -8   6   3    8.50    1.35 
   8   6  -3   10.05    2.02 
   8   6   3    5.79    2.17 
   9   6  -3    9.29    1.74 
  -9   6   3   10.91    1.51 
   9  -6   3    8.65    0.84 
  -9   6   3    9.69    1.06 
   9   6  -3    6.26    2.34 
   9  -6  -3    9.99    1.03 
   9   6   3    9.37    1.06 
   9   6   3    9.74    1.15 
  10  -6   3   14.83    1.14 
 -10   6   3   12.64    1.20 
 -10   6   3   15.86    1.65 
  10  -6  -3   11.42    1.02 
  10   6   3   15.58    1.47 
  10   6   3   15.85    1.53 
  10  -6  -3   15.26    1.44 
  11  -6   3    2.23    0.57 
 -11   6   3    1.50    0.71 
  11   6  -3    2.14    1.38 
  11   6   3    3.41    0.73 
  11   6   3    3.09    0.76 
  12  -6   3   -0.11    0.42 
 -12   6   3    0.06    0.52 
 -12   6  -3   -0.71    0.48 
  12   6   3    0.49    0.53 
  12   6   3    0.04    0.53 
   0   7   3   -0.50    0.62 
   0   7  -3    0.49    0.65 
   0   7   3   -0.86    0.91 
   1   7  -3   77.88    3.20 
   1   7   3   68.85    3.52 
   1   7   3   68.26    3.24 
  -1   7  -3   72.44    2.91 
   2   7  -3   11.36    1.63 
   2   7  -3   14.31    1.49 
   2   7   3   10.34    1.53 
   3   7  -3    3.31    1.07 
   3   7  -3    1.89    1.27 
  -3   7  -3    0.18    0.64 
   3   7   3    2.92    1.19 
   4   7  -3    1.31    1.49 
   4   7  -3    4.62    1.29 
   4   7   3    6.06    1.48 
  -4   7  -3    4.00    0.90 
   5   7  -3   15.62    2.47 
  -5   7   3   16.95    1.66 
   5   7  -3   14.61    1.83 
   5   7   3   13.28    2.07 
  -6   7   3   23.18    1.88 
   6   7  -3   22.42    2.34 
   6   7  -3   22.56    2.87 
   6   7   3   18.61    2.51 
  -7   7   3   34.09    2.27 
   7   7  -3   30.97    3.08 
   7   7  -3   31.18    3.51 
   7   7   3   30.47    3.32 
   8   7  -3   41.55    4.17 
   8   7  -3   32.90    3.34 
  -8   7   3   39.11    2.53 
   8  -7  -3   32.46    1.79 
   8   7   3   31.00    3.39 
   9   7  -3    0.13    2.13 
  -9   7   3    2.64    0.81 
   9  -7   3    2.30    0.58 
  -9   7   3    2.10    1.19 
   9   7   3    2.14    0.83 
   9  -7  -3    2.15    0.79 
   9   7   3    2.65    0.89 
 -10   7   3    0.70    0.69 
  10  -7   3    0.81    0.55 
  10   7   3    1.07    0.73 
  10  -7  -3    0.58    0.50 
  10   7   3    1.83    0.79 
  11  -7   3    0.72    0.49 
 -11   7   3   -0.24    0.60 
  11   7   3    0.78    0.65 
  11  -7  -3    0.18    0.58 
 -12   7   3    2.02    0.61 
  12  -7   3    1.61    0.45 
 -12   7  -3    1.39    0.43 
  12   7   3    0.40    0.53 
   0   8   3   25.80    2.21 
   0   8   3   21.41    1.72 
   0   8  -3   22.97    1.75 
   1   8  -3   30.78    2.11 
  -1   8   3   31.86    1.96 
   1   8  -3   36.27    2.39 
  -1   8  -3   33.22    1.84 
   1   8   3   35.18    2.42 
  -1   8  -3   33.96    2.00 
   2   8  -3   29.76    2.68 
   2   8  -3   35.95    2.30 
   2   8   3   29.24    2.37 
  -2   8  -3   29.91    1.88 
  -2   8  -3   27.45    1.83 
   3   8  -3    0.91    1.38 
   3   8  -3    3.43    1.22 
  -3   8  -3    3.69    0.88 
   3   8   3    4.41    1.53 
   4   8  -3   26.08    2.31 
   4   8  -3   24.09    2.69 
   4   8   3   26.05    2.84 
  -4   8  -3   22.83    1.76 
   5   8  -3   17.19    2.06 
   5   8  -3   17.55    2.64 
   5   8   3   14.05    2.25 
   6   8  -3   30.02    3.21 
   6   8  -3   36.16    3.14 
   6   8   3   37.07    3.78 
   7   8  -3   17.21    2.50 
   7   8  -3   16.19    2.73 
   7   8   3   19.40    2.78 
   7  -8  -3   17.35    1.29 
   8   8  -3   13.78    2.81 
  -8   8   3   16.56    1.40 
   8   8  -3   17.49    1.73 
  -8   8  -3   14.43    1.23 
   8   8   3   19.28    1.55 
   8  -8  -3   16.90    1.35 
   8   8   3   16.52    1.57 
   8   8   3   18.29    2.88 
   9   8  -3   19.59    2.09 
  -9   8   3   17.39    1.40 
   9  -8   3   17.53    1.20 
   9  -8  -3   19.15    1.51 
  -9   8  -3   17.05    1.29 
   9   8   3   19.94    1.60 
   9   8   3   21.76    1.54 
  10  -8   3    5.61    0.66 
 -10   8   3    5.11    0.83 
  10   8   3    5.80    0.82 
  10  -8  -3    5.15    0.64 
  10   8   3    6.24    0.89 
 -11   8   3    2.58    0.64 
  11  -8   3    2.77    0.49 
  11   8   3    2.57    0.65 
  11   8   3    1.12    0.65 
 -11   8  -3    3.13    0.52 
  11  -8  -3    2.67    0.50 
   0   9   3   21.07    1.81 
   0   9  -3   23.69    1.83 
   0   9   3   25.04    2.41 
  -1   9   3   27.62    2.46 
  -1   9   3   26.31    1.98 
   1   9  -3   27.76    2.19 
   1   9  -3   22.76    3.19 
  -1   9  -3   28.67    1.92 
  -1   9  -3   22.98    1.74 
   1   9   3   24.71    2.38 
   2   9  -3   10.37    1.53 
  -2   9   3    9.20    1.32 
   2   9  -3    8.32    1.77 
  -2   9  -3    9.02    1.20 
   2   9   3   13.12    2.00 
  -2   9  -3   11.26    1.42 
   3   9  -3    2.28    1.59 
   3   9  -3    2.38    1.14 
  -3   9  -3    1.71    0.97 
  -3   9  -3    0.78    0.78 
   3   9   3    4.36    1.60 
   4   9  -3    8.69    1.66 
   4   9  -3    6.15    1.96 
   4   9   3    8.25    2.05 
   5   9  -3    6.50    1.94 
   5   9  -3    5.73    1.97 
   5   9   3    5.86    2.07 
   6   9  -3   -0.73    1.85 
   6   9  -3    1.12    1.70 
   6   9   3   -1.60    2.01 
   7   9  -3    8.51    2.51 
   7   9  -3    8.58    1.43 
  -7   9   3    8.63    1.09 
   7   9   3    9.59    1.03 
  -7   9  -3    9.96    1.00 
   7   9   3   10.63    1.51 
   7   9   3    8.99    1.03 
   7   9   3   10.34    2.50 
   8   9  -3    1.66    1.15 
   8   9  -3   -0.53    2.07 
  -8   9   3    0.59    0.70 
   8   9   3    0.77    0.74 
   8   9   3    0.47    1.14 
   8   9   3    1.61    0.80 
   8  -9  -3    0.46    0.68 
  -8   9  -3    1.39    0.59 
   8   9   3   -2.13    2.20 
  -9   9   3    1.59    0.74 
   9   9  -3    0.49    1.01 
   9  -9   3    1.30    0.55 
   9   9   3    2.36    0.83 
  -9   9  -3    2.13    0.64 
   9   9   3    1.49    0.72 
 -10   9   3    5.77    0.79 
  10  -9   3    6.76    0.65 
  10   9   3    5.99    0.75 
  10   9   3    6.95    0.89 
  10  -9  -3    5.30    0.65 
 -10   9  -3    4.22    0.83 
 -11   9   3    1.93    0.57 
  11  -9   3    3.26    0.48 
  11   9   3    3.18    0.61 
  11   9   3    1.62    0.54 
  11  -9  -3    2.15    0.44 
   0  10  -3    0.66    0.93 
   0  10   3   -1.97    1.25 
   1  10  -3    8.85    1.58 
  -1  10   3    8.36    1.36 
  -1  10   3    7.84    1.80 
  -1  10  -3    8.61    1.46 
  -1  10  -3    6.27    1.16 
   1  10   3    5.96    1.73 
  -2  10   3    6.41    1.84 
   2  10  -3    3.84    1.37 
   2  10  -3    4.42    1.59 
  -2  10   3    6.77    1.32 
   2  10   3    6.26    1.82 
  -2  10  -3    2.79    1.09 
  -2  10  -3    4.16    1.04 
   3  10  -3    8.39    1.66 
  -3  10   3   10.14    1.59 
   3  10  -3    9.33    2.10 
   3  10   3    9.40    2.15 
  -3  10  -3    6.18    1.32 
   4  10  -3    2.44    1.38 
   4  10  -3    1.16    1.74 
   4  10   3    3.65    1.96 
  -4  10  -3    1.48    1.16 
   5  10  -3   13.20    2.17 
   5  10  -3    9.60    2.23 
  -5  10  -3   12.06    1.75 
   5  10   3   13.47    2.50 
  -6  10   3    1.04    0.69 
   6  10  -3    1.80    1.13 
   6  10  -3    0.84    0.78 
   6  10  -3    0.70    1.86 
  -6  10  -3    0.87    0.59 
   6  10   3   -0.53    2.12 
   6  10   3    0.39    0.81 
   6  10   3    1.81    0.76 
   6  10   3    0.80    1.17 
  -6  10  -3    0.05    0.56 
  -7  10   3    1.14    0.69 
   7  10  -3    1.57    0.78 
   7  10  -3    2.17    1.17 
   7  10  -3   -0.40    2.13 
  -7  10  -3    0.28    0.56 
   7  10   3    5.23    1.28 
   7  10   3    1.47    0.73 
   7  10   3    1.05    0.83 
   7  10   3    4.08    2.33 
  -8  10   3    0.12    0.65 
   8  10  -3   -0.41    1.03 
  -8  10  -3    1.55    0.58 
   8  10   3   -0.73    0.78 
   8  10   3    0.49    0.68 
   8  10   3    0.46    0.98 
   9  10  -3    1.31    1.04 
   9 -10   3    2.14    0.52 
  -9  10   3    1.73    0.69 
  -9  10  -3    1.56    0.56 
   9  10   3    1.88    0.90 
   9  10   3    0.99    0.62 
   9  10   3   -0.03    0.68 
 -10  10   3    2.63    0.58 
  10 -10   3    2.74    0.47 
  10  10  -3    1.51    0.87 
  10  10   3    1.69    0.61 
  10 -10  -3    1.55    0.49 
 -10  10  -3    1.62    0.56 
  10  10   3    1.66    0.71 
   0  11   3   -1.36    1.43 
   0  11  -3    0.18    1.20 
  -1  11   3    3.55    1.79 
  -1  11   3    3.70    1.62 
   1  11  -3    7.72    1.56 
  -1  11  -3    4.47    1.28 
   1  11   3    5.20    1.80 
   2  11  -3   45.80    3.04 
  -2  11   3   49.10    3.60 
  -2  11   3   42.21    2.88 
   2  11   3   50.81    3.83 
  -2  11  -3   48.16    2.97 
  -3  11   3    8.95    1.69 
   3  11  -3   10.33    1.80 
  -3  11   3    9.35    2.14 
   3  11  -3    6.31    2.07 
   3  11   3   11.21    2.48 
  -3  11  -3   11.01    1.69 
   4  11  -3    7.28    2.18 
  -4  11   3    7.73    0.79 
   4  11  -3    8.63    2.12 
  -4  11   3    4.75    1.50 
   4  11  -3    9.39    1.76 
  -4  11   3    7.06    2.04 
   4  11  -3    6.56    1.05 
   4  11   3    7.53    2.39 
   4  11   3    8.06    0.94 
  -4  11  -3    7.82    0.92 
   4  11   3    6.29    1.39 
  -4  11  -3    7.06    1.50 
   4  11   3    7.23    0.99 
  -4  11  -3    6.54    0.85 
  -4  11  -3    6.01    0.80 
  -5  11   3    3.49    0.75 
  -5  11   3    6.59    2.00 
   5  11  -3    2.93    1.95 
   5  11  -3    4.56    0.95 
  -5  11   3    5.03    1.12 
   5  11  -3    4.62    1.19 
   5  11   3    3.65    1.23 
  -5  11  -3    5.05    0.75 
   5  11   3    4.11    0.85 
   5  11   3    4.59    2.26 
  -5  11  -3    4.92    0.79 
   5  11   3    3.89    0.91 
  -6  11   3    4.94    0.80 
   6  11  -3    4.53    1.15 
   6  11  -3    3.42    1.93 
   6  11  -3    3.28    0.89 
   6  11   3    4.05    2.31 
   6  11   3    3.44    0.92 
  -6  11  -3    3.52    0.70 
   6  11   3    3.88    0.82 
   6  11   3    4.79    1.24 
  -6  11  -3    4.25    0.70 
   7  11  -3    3.45    0.88 
   7  11  -3    4.03    1.12 
  -7  11   3    3.41    0.73 
  -7  11  -3    3.05    0.65 
   7  11   3    2.94    0.88 
   7  11   3    2.55    1.07 
   7  11   3    2.17    0.73 
   8  11  -3    8.58    1.36 
   8  11  -3    7.91    1.14 
  -8  11   3    7.35    0.85 
  -8  11  -3    8.57    0.84 
   8  11   3    7.37    0.82 
   8  11   3    5.95    1.09 
   8  11   3    6.76    0.94 
  -9  11   3    8.47    0.80 
   9 -11   3    9.40    0.72 
   9  11  -3    9.36    1.12 
   9  11   3    8.04    0.81 
   9  11   3   12.58    1.17 
   9  11   3    8.74    1.05 
  -9  11  -3    9.66    0.81 
   0  12   3   36.38    3.34 
   0  12  -3   33.82    1.88 
   0  12  -3   29.50    2.84 
   0  12   3   35.06    1.72 
  -1  12   3   16.24    1.31 
  -1  12   3   15.31    2.44 
   1  12  -3   15.60    1.27 
   1  12  -3   18.39    2.19 
   1  12   3   17.47    1.42 
  -1  12  -3   16.98    1.47 
   1  12   3   18.70    2.53 
  -1  12  -3   15.25    2.06 
  -2  12   3    4.26    0.69 
   2  12  -3    3.76    0.90 
  -2  12   3    2.99    1.88 
   2  12  -3    6.59    2.13 
   2  12   3    4.11    0.81 
   2  12   3    5.03    0.92 
  -2  12  -3    6.18    1.75 
   2  12   3    6.33    2.00 
  -2  12  -3    5.91    0.87 
  -2  12  -3    6.40    0.81 
  -3  12   3   17.37    1.28 
   3  12  -3   19.04    1.63 
  -3  12   3   26.38    3.01 
   3  12   3   17.21    1.82 
  -3  12  -3   18.36    1.32 
   3  12   3   17.39    2.83 
  -3  12  -3   18.51    1.32 
   3  12   3   17.61    1.61 
  -3  12  -3   18.17    1.44 
   3  12   3   17.27    1.42 
  -4  12   3    1.81    0.53 
   4  12  -3    1.39    0.81 
   4  12  -3    0.68    0.95 
  -4  12   3    2.14    1.85 
  -4  12  -3    0.44    0.49 
   4  12   3    1.27    0.79 
  -4  12  -3    1.07    0.60 
   4  12   3   -0.47    1.04 
  -4  12  -3    1.05    0.66 
   4  12   3    1.26    0.73 
   4  12   3   -0.43    1.99 
   5  12  -3    0.83    0.87 
   5  12  -3    0.37    0.71 
  -5  12   3    0.55    0.55 
   5  12   3    0.42    1.01 
  -5  12  -3    1.90    0.60 
   5  12   3   -0.70    0.77 
  -5  12  -3    0.32    0.58 
   5  12   3    0.32    0.66 
   6  12  -3   15.69    1.61 
  -6  12   3   12.46    1.18 
   6  12  -3   17.20    1.43 
   6  12   3   15.57    1.35 
  -6  12  -3   16.54    1.22 
   6  12   3   17.26    1.55 
  -6  12  -3   16.35    1.29 
   6  12   3   14.84    1.49 
   7  12  -3   11.22    1.22 
  -7  12   3   10.83    0.93 
   7  12  -3   10.67    0.98 
  -7  12  -3   10.96    1.01 
   7  12   3   11.33    0.93 
   7  12   3    9.18    1.23 
   7  12   3   10.73    1.03 
   8  12  -3    0.80    0.64 
   8  12  -3    0.74    0.89 
  -8  12   3    1.13    0.53 
   8  12   3    1.54    0.64 
  -8  12  -3    0.73    0.55 
   8  12   3    1.58    0.93 
   8  12   3    1.73    0.70 
  -9  12   3    4.82    0.55 
   9  12  -3    5.01    0.91 
   9 -12   3    5.00    0.56 
   9  12   3    5.15    0.63 
   9 -12  -3    4.85    0.48 
   9  12   3    4.61    0.82 
   9  12   3    5.01    0.76 
  -9  12  -3    6.31    0.69 
   0  13   3   11.85    2.19 
   0  13   3   12.42    1.19 
   0  13  -3   11.69    1.06 
  -1  13   3   10.25    2.15 
  -1  13   3    7.52    0.80 
   1  13  -3    7.09    0.92 
   1  13   3    8.26    0.84 
   1  13   3    8.80    2.31 
  -1  13  -3    9.14    0.96 
  -2  13   3    0.37    1.75 
  -2  13   3    1.78    0.57 
   2  13  -3    2.31    0.76 
   2  13   3    2.33    0.68 
  -2  13  -3    0.87    0.62 
  -2  13  -3    1.66    0.66 
   2  13   3    1.75    0.76 
   2  13   3    2.92    1.96 
  -3  13   3    6.71    0.72 
   3  13  -3    8.00    0.94 
   3  13   3    7.08    0.93 
  -3  13  -3    7.55    0.85 
  -3  13  -3    8.05    0.86 
   3  13   3    7.06    1.21 
   3  13   3    7.60    0.88 
  -3  13  -3    6.57    0.86 
  -4  13   3   17.59    1.19 
   4  13  -3   17.05    1.45 
   4  13  -3   13.01    1.21 
  -4  13  -3   17.27    1.19 
   4  13   3   17.20    1.50 
   4  13   3   15.98    1.64 
   4  13   3   18.55    1.36 
  -4  13  -3   17.16    1.28 
   5  13  -3    2.39    0.84 
   5  13  -3    4.31    0.76 
  -5  13  -3    3.40    0.68 
   5  13   3    3.77    0.72 
   5  13   3    2.33    0.81 
   5  13   3    2.48    1.01 
  -5  13  -3    3.36    0.68 
   6  13  -3    1.22    0.61 
   6  13  -3    1.65    0.77 
   6  13   3    1.09    0.78 
   6  13   3    0.97    0.89 
  -6  13  -3   -0.05    0.57 
   6  13   3    0.69    0.61 
  -7  13   3    1.87    0.51 
   7  13  -3    0.13    0.78 
   7  13  -3    0.42    0.55 
  -7  13  -3    1.95    0.52 
   7  13   3    0.78    0.70 
   7  13   3    3.01    0.61 
   7  13   3    2.61    0.81 
   8 -13   3    1.51    0.51 
  -8  13   3    0.76    0.41 
   8  13  -3    0.17    0.82 
   8  13   3    0.42    0.53 
  -8  13  -3    1.91    0.52 
   8  13   3    2.02    0.80 
   8  13   3    1.44    0.69 
   0  14  -3   15.82    1.34 
   0  14   3   14.58    1.16 
   1  14  -3   -0.14    0.63 
  -1  14   3    0.28    0.52 
   1  14   3    0.49    0.57 
  -1  14  -3    0.68    0.58 
   2  14  -3    1.54    0.68 
  -2  14   3    1.27    0.49 
   2  14   3    1.34    0.59 
   2  14   3    2.00    0.95 
  -2  14  -3    0.49    0.59 
  -2  14  -3    1.58    0.91 
   3  14  -3   -0.19    0.61 
  -3  14   3   -0.32    0.43 
   3  14   3    0.19    0.65 
  -3  14  -3    0.16    0.54 
  -3  14  -3   -0.33    0.48 
   3  14   3    1.30    0.57 
  -4  14   3    4.84    0.62 
   4  14  -3    3.85    0.68 
  -4  14  -3    5.45    0.74 
   4  14   3    4.49    0.78 
   4  14   3    4.82    0.96 
  -4  14  -3    7.13    0.75 
   4  14   3    5.13    0.74 
   5  14  -3    5.38    0.67 
   5  14  -3    3.35    0.71 
  -5  14  -3    5.88    0.73 
   5  14   3    6.44    0.75 
   5  14   3    5.34    0.70 
   5  14   3    4.62    0.89 
  -5  14  -3    6.02    0.71 
   6  14  -3    3.42    0.56 
   6  14  -3    3.30    0.69 
   6  14   3    3.59    0.63 
   6  14   3    6.50    0.75 
  -6  14  -3    3.73    0.59 
   6  14   3    3.90    0.87 
   0  15  -3    7.61    0.78 
   0  15   3    8.82    0.70 
  -1  15   3    5.00    0.56 
   1  15  -3    5.61    0.73 
  -1  15  -3    5.11    0.67 
   1  15   3    5.29    0.61 
   2  15  -3    0.76    0.52 
  -2  15   3    0.65    0.41 
  -2  15  -3    0.32    0.50 
   2  15   3    0.22    0.53 
  -3  15   3    4.03    0.55 
   3  15  -3    4.50    0.66 
   3  15   3    4.45    0.64 
  -3  15  -3    6.29    0.73 
  -3  15  -3    5.43    0.68 
   3  15   3    5.20    0.66 
   4  15  -3    1.59    0.53 
  -4  15  -3    2.38    0.51 
   4  15   3    1.92    0.54 
   4  15   3    1.29    0.57 
  -4  15  -3    1.85    0.53 
   5  15  -3    1.43    0.49 
   5  15   3    2.57    0.67 
   5  15   3    2.17    0.51 
  -5  15  -3    0.87    0.45 
   0  16  -3    2.90    0.55 
   0  16   3    3.46    0.46 
  -1  16   3    1.77    0.45 
   1  16  -3    3.01    0.56 
   1  16   3    3.11    0.50 
  -1  16  -3    2.91    0.56 
   2  16  -3    0.68    0.51 
  -2  16   3    0.05    0.45 
  -2  16  -3    0.35    0.56 
   2  16   3    1.71    0.46 
   0   0   4  140.32    4.44 
   0   0   4  153.81    4.54 
   0   0   4  139.19    4.62 
   1   0   4  151.30    4.59 
  -1   0   4  140.64    4.58 
  -1   0   4  148.85    4.51 
   1   0   4  148.02    4.51 
  -1   0   4  140.24    4.80 
  -2   0   4  523.51   15.96 
   2   0   4  544.50   15.96 
   2   0  -4  533.30   16.38 
   2   0   4  525.84   15.88 
  -2   0   4  535.35   15.89 
   3   0  -4    0.28    0.81 
  -3   0   4    0.01    0.32 
  -3   0   4    0.51    0.35 
   3   0   4    0.02    0.32 
   3   0   4    0.89    0.41 
   3   0   4    1.24    0.56 
   4   0   4   24.95    1.17 
  -4   0   4   24.41    1.15 
  -4   0   4   23.53    1.21 
   4   0   4   22.27    1.43 
   5   0  -4    5.28    1.20 
  -5   0   4    0.37    0.43 
   5   0   4    0.74    0.47 
  -6   0   4   50.37    2.28 
   6   0   4   47.30    2.21 
   6   0  -4   53.27    3.35 
   6   0  -4   51.90    2.89 
  -6   0   4   51.13    2.07 
   7   0   4   21.85    1.66 
  -7   0   4   25.56    1.68 
  -7   0   4   23.61    1.45 
  -8   0   4   46.48    2.49 
  -9   0   4   44.82    2.51 
 -10   0   4   -0.45    0.96 
 -10   0  -4    0.28    0.53 
  10   0  -4    0.40    1.57 
  10   0   4   -0.69    0.73 
  10   0   4    1.53    0.60 
  11   0   4   12.25    1.12 
  11   0   4   15.37    1.20 
 -11   0   4   15.50    1.63 
  12   0   4    1.68    0.67 
  12   0   4    2.84    0.58 
  13   0   4    1.00    0.51 
  13   0   4    0.45    0.44 
   0  -1   4  177.16    5.39 
   0   1   4  183.02    5.41 
   0  -1   4  164.88    5.28 
   0   1   4  173.86    5.37 
   0   1   4  169.01    5.31 
   1  -1   4  230.73    6.92 
  -1   1   4  225.02    6.95 
   1  -1   4  219.72    6.82 
  -1   1   4  223.97    6.84 
  -1   1   4  227.95    7.09 
   1   1   4  219.71    6.76 
  -1  -1   4  211.65    6.74 
   1  -1  -4  225.49    7.05 
   1   1   4  226.06    6.83 
  -1  -1   4  232.09    6.84 
  -2   1   4  107.35    3.51 
  -2   1   4  103.85    3.59 
   2  -1   4  107.67    3.49 
   2  -1   4  122.33    3.62 
   2   1   4  102.23    3.39 
  -2  -1   4  104.53    3.33 
   2  -1  -4  105.03    3.82 
  -2  -1   4  105.38    3.41 
   2   1   4  106.94    3.35 
   3  -1   4   43.39    1.71 
   3  -1   4   43.50    1.61 
  -3   1   4   42.39    1.74 
  -3   1   4   43.75    1.63 
   3  -1  -4   43.91    2.29 
  -3  -1   4   43.56    1.68 
   3   1   4   44.00    1.70 
   3   1   4   45.67    2.13 
  -3  -1   4   46.44    1.65 
   3   1   4   44.63    1.68 
  -4   1   4  141.84    4.60 
   4  -1   4  145.26    4.60 
   4   1   4  132.47    4.88 
  -4  -1   4  136.54    4.34 
   4   1   4  136.72    4.36 
   5  -1   4   16.53    1.07 
  -5   1   4   15.46    1.03 
   5   1  -4   16.94    1.59 
   5   1   4   16.51    1.06 
  -5  -1   4   14.99    1.00 
   6  -1   4    3.89    0.78 
   6   1  -4    4.47    1.23 
  -6   1   4    4.69    0.84 
  -6   1   4    5.43    0.71 
   6   1  -4    4.16    1.71 
  -6  -1   4    4.85    0.70 
   6   1   4    6.15    0.87 
  -7   1   4   35.81    2.04 
  -7   1   4   33.63    1.77 
  -7  -1   4   33.97    2.02 
   7   1   4   35.68    2.03 
  -7  -1   4   35.92    1.75 
   8   1  -4   33.73    2.98 
  -8   1   4   33.74    2.09 
  -8  -1   4   32.74    2.13 
  -9   1   4    2.63    1.03 
  -9  -1   4    4.99    1.07 
  10   1  -4    9.50    1.85 
  10  -1   4    8.67    1.04 
  10  -1   4   10.36    0.93 
 -10   1   4   10.41    1.47 
  10  -1  -4    6.56    1.80 
  10   1   4    7.74    1.07 
  10   1   4    7.17    0.82 
 -11   1   4    1.78    1.08 
  11  -1   4    0.58    0.73 
  11  -1   4    1.43    0.58 
  11   1  -4   -0.09    1.58 
 -11   1  -4    1.98    0.60 
  11   1   4    0.45    0.74 
  11   1   4    1.22    0.59 
  12  -1   4    1.78    0.55 
  12  -1   4    1.37    0.68 
  12   1   4    2.32    0.68 
 -12   1  -4    1.88    0.51 
  12   1   4    0.52    0.54 
  13  -1   4    0.22    0.78 
  13  -1   4    1.86    0.48 
  13   1   4   -0.42    0.53 
  13   1   4    1.21    0.48 
   0   2   4    2.83    0.46 
   0   2   4    2.82    0.39 
   0  -2   4    3.05    0.32 
   0  -2   4    3.41    0.43 
   1  -2   4    9.20    0.57 
   1  -2   4   10.02    0.74 
  -1   2   4   10.26    0.66 
  -1   2   4   10.04    0.77 
   1   2   4   10.58    0.75 
   1   2   4   10.99    0.68 
  -1  -2   4   10.49    0.59 
   1  -2  -4   11.10    0.98 
  -1  -2   4   10.82    0.73 
   2  -2   4   23.81    1.01 
  -2   2   4   25.46    1.08 
   2  -2   4   24.38    1.15 
  -2   2   4   23.16    1.19 
  -2  -2   4   25.69    1.07 
   2   2   4   26.01    1.16 
   2   2   4   26.51    1.11 
   2  -2  -4   26.08    1.57 
  -2  -2   4   27.77    1.13 
  -3   2   4   14.84    0.87 
   3  -2   4   12.74    0.76 
   3  -2  -4   13.18    1.41 
  -3  -2   4   14.31    0.79 
   3   2   4   14.57    1.49 
  -3  -2   4   12.81    0.95 
   3   2   4   14.97    0.86 
  -4   2   4   21.60    1.12 
   4  -2   4   21.50    1.05 
   4   2  -4   18.49    1.72 
   4   2   4   21.68    1.10 
  -4  -2   4   22.07    1.07 
   4   2   4   22.90    1.94 
   5  -2   4    0.85    0.47 
  -5   2   4    0.67    0.47 
   5   2  -4    1.22    1.01 
  -5  -2   4    0.45    0.40 
   5   2   4    0.90    1.07 
   5   2   4    0.97    0.46 
   6   2  -4   35.20    2.40 
  -6   2   4   31.03    1.57 
  -6   2   4   30.77    1.76 
   6   2  -4   33.13    2.89 
  -6  -2   4   32.11    1.54 
   6   2   4   32.25    1.87 
  -7   2   4    9.75    0.98 
   7   2  -4   10.70    1.74 
  -7   2   4    9.58    1.13 
   7   2   4    8.55    1.12 
  -7  -2   4    5.72    0.80 
   8   2  -4    5.36    2.25 
  -8   2   4    6.11    1.08 
   8   2  -4    4.92    1.79 
   8   2   4    7.41    1.21 
  -9   2   4    1.51    1.05 
  10   2  -4   12.75    1.99 
 -10   2   4   13.87    1.58 
  10  -2   4   12.52    1.29 
  10  -2   4   12.51    1.20 
  10   2   4   12.36    1.19 
  10   2   4   11.07    0.98 
 -11   2   4   -0.21    1.08 
  11   2  -4   -0.17    1.73 
  11  -2   4   -0.98    0.66 
  11  -2   4   -0.14    0.54 
  11   2   4   -0.48    0.68 
  11   2   4   -0.01    0.57 
 -11   2  -4   -0.60    0.49 
  12  -2   4    8.69    0.92 
  12  -2   4    8.27    0.74 
  12   2   4   12.61    1.21 
 -12   2  -4   11.43    0.93 
  12   2   4   11.76    1.09 
  13  -2   4    0.92    0.44 
  13   2   4    1.43    0.53 
 -13   2  -4    0.74    0.58 
  13   2   4    1.73    0.51 
   0   3   4    0.73    0.33 
   0  -3   4    0.68    0.23 
   0   3   4    0.75    0.39 
   0  -3   4    1.07    0.36 
  -1   3   4    6.64    0.52 
   1  -3   4    8.23    0.70 
  -1   3   4    7.08    0.68 
   1  -3   4    6.47    0.47 
   1   3   4    6.00    0.49 
   1   3   4    6.48    0.57 
  -1  -3   4    5.48    0.51 
   1  -3  -4    8.19    0.91 
  -1  -3   4    6.80    0.47 
  -2   3   4   55.24    2.37 
   2  -3   4   62.85    2.28 
   2  -3   4   60.59    2.02 
  -2   3   4   62.25    2.10 
  -2  -3   4   60.48    2.01 
   2   3   4   59.74    2.04 
   2  -3  -4   61.97    2.54 
  -2  -3   4   58.50    2.07 
   3   3  -4   80.26    3.48 
   3  -3   4   79.57    2.66 
  -3   3   4   80.13    2.73 
   3   3   4   78.95    3.42 
   3   3   4   81.12    2.69 
   4  -3   4  106.32    3.53 
   4   3  -4  105.06    4.04 
  -4   3   4  110.35    3.60 
   4   3   4  105.92    3.59 
   4   3   4  114.24    4.54 
  -5   3   4   70.79    3.29 
   5   3  -4   82.60    3.97 
   5   3  -4   88.29    3.60 
  -5   3   4   83.23    2.92 
   5   3   4   81.61    3.84 
   5   3   4   80.58    2.83 
   6   3  -4    3.57    1.75 
  -6   3   4    2.24    0.73 
   6   3  -4    2.90    1.28 
  -6   3   4    3.38    0.63 
   6   3   4    3.61    0.88 
   7   3  -4    9.18    1.69 
  -7   3   4    7.78    1.10 
   7   3  -4   12.74    2.26 
  -7   3   4    7.33    0.88 
   7   3   4    9.33    1.15 
   8   3  -4    1.56    1.64 
  -8   3   4    1.49    0.93 
   8   3  -4   12.82    2.87 
   8   3   4    0.30    0.99 
  -9   3   4   31.67    2.22 
   9   3  -4   31.33    4.04 
   9   3  -4   31.37    3.45 
   9   3  -4   25.25    2.67 
 -10   3   4   26.68    2.20 
  10   3  -4   28.75    2.90 
  10  -3   4   25.12    1.49 
  10  -3   4   26.43    1.62 
  10  -3  -4   24.43    1.58 
  10   3   4   25.43    1.79 
  10   3   4   25.17    1.57 
 -11   3   4   18.53    1.48 
  11   3  -4   18.89    2.20 
  11  -3   4   16.56    1.27 
  11  -3   4   18.12    1.40 
  11   3   4   18.77    1.56 
  11   3   4   19.87    1.39 
  12  -3   4    1.11    0.63 
  12  -3   4    1.97    0.50 
  12   3   4    1.05    0.59 
 -12   3  -4    1.34    0.52 
  12   3   4   -0.57    0.69 
  13  -3   4    2.01    0.46 
 -13   3  -4    3.11    0.78 
  13   3   4    2.93    0.58 
  13   3   4    1.69    0.50 
   0   4   4   49.74    1.93 
   0  -4   4   53.84    1.91 
   0   4   4   53.08    1.81 
  -1   4   4   96.73    3.31 
   1  -4   4   96.31    3.24 
  -1   4   4   97.24    3.12 
  -1  -4   4   92.58    3.07 
   1   4   4   94.77    3.01 
  -2   4   4   69.91    2.42 
   2   4  -4   72.27    3.06 
  -3   4   4    5.35    0.60 
   3  -4   4    5.46    0.52 
   3   4  -4    5.92    1.04 
   3   4  -4    5.12    1.11 
   3   4   4    3.75    1.06 
   4   4  -4   20.97    2.24 
  -4   4   4   23.84    1.20 
   4   4  -4   22.25    1.82 
   4   4   4   23.37    2.38 
  -5   4   4   99.21    3.40 
   5   4  -4   99.35    4.08 
   5   4  -4   94.37    4.43 
  -5   4   4   93.48    3.61 
   5   4   4   87.01    3.38 
  -6   4   4   32.80    1.94 
   6   4  -4   38.78    2.65 
   6   4  -4   34.01    3.14 
  -6   4   4   31.22    1.65 
   6   4   4   32.95    2.00 
  -7   4   4    5.27    0.85 
  -7   4   4    5.69    1.03 
   7   4  -4    4.66    2.06 
   7   4  -4    4.15    1.59 
   7   4   4    5.51    0.99 
   8   4  -4    7.31    2.48 
   8   4  -4   11.73    2.00 
  -8   4   4   11.03    1.40 
   8   4   4    9.84    1.39 
   9   4  -4   15.83    2.00 
   9   4  -4   11.69    2.24 
   9   4  -4   11.66    2.89 
  -9   4   4   17.27    1.68 
   9  -4  -4   14.66    1.22 
  10  -4   4   12.06    1.24 
  10  -4   4   11.56    0.95 
  10   4  -4   13.28    2.04 
 -10   4   4   14.48    1.60 
 -10   4   4   11.68    1.23 
  10  -4  -4   11.41    1.07 
  10   4   4   10.56    1.09 
  10   4   4   10.81    0.99 
 -10   4  -4   13.28    2.64 
  11   4  -4    2.65    1.70 
  11  -4   4    1.25    0.60 
 -11   4   4    1.95    0.77 
  11  -4   4    1.19    0.72 
  11   4   4    1.93    0.83 
  11   4   4    2.09    0.72 
  12  -4   4    0.11    0.43 
 -12   4   4    0.69    0.96 
  12  -4   4    0.04    0.83 
 -12   4  -4    1.09    0.51 
  12   4   4    1.51    0.64 
  12   4   4   -0.17    0.58 
  13   4   4    0.96    0.53 
  13   4   4    1.00    0.48 
   1   5  -4   43.13    2.10 
   2   5  -4   25.05    1.71 
   2   5   4   28.52    2.22 
   3   5  -4   17.83    1.89 
   3   5  -4   16.87    1.64 
  -3   5   4   17.58    1.19 
   3   5   4   21.52    2.21 
   4   5  -4   16.67    1.93 
  -4   5   4   15.69    1.33 
  -4   5   4   16.93    1.07 
   4   5  -4   14.20    1.59 
   4   5   4   10.94    1.60 
   5   5  -4   32.75    2.37 
  -5   5   4   30.29    1.52 
   5   5  -4   24.72    2.73 
  -5   5   4   29.02    1.78 
   5   5   4   25.73    2.48 
   5   5   4   27.80    1.73 
  -6   5   4    7.50    0.89 
  -6   5   4    7.05    1.13 
   6   5  -4    7.19    1.69 
   6   5  -4    4.60    2.01 
   6   5   4    8.43    1.13 
   7   5  -4    3.47    1.58 
  -7   5   4    4.44    0.99 
   7   5  -4    5.90    2.27 
   7   5   4    5.98    1.08 
  -8   5   4   15.88    1.62 
   8   5  -4   14.58    2.16 
   8   5  -4   16.15    2.68 
   8   5   4   14.21    1.55 
   9   5  -4    1.70    1.43 
   9   5  -4   -0.06    1.57 
   9  -5   4    0.20    0.55 
  -9   5   4    1.65    1.07 
   9   5  -4    3.70    2.35 
  -9   5   4    1.46    0.87 
   9  -5  -4    0.82    0.77 
   9   5   4    0.89    0.81 
   9   5   4    1.75    0.81 
 -10   5   4    3.76    0.86 
 -10   5   4    5.13    1.27 
  10  -5   4    2.96    0.78 
  10  -5   4    3.19    0.64 
  10   5  -4    0.50    2.13 
  10   5  -4    4.81    1.65 
  10   5   4    4.51    0.86 
  10  -5  -4    5.34    0.89 
  10   5   4    3.60    0.95 
  11  -5   4    4.99    0.79 
 -11   5   4    4.51    0.86 
  11  -5   4    4.43    0.65 
  11   5   4    3.95    0.79 
  11   5   4    5.93    0.93 
  12  -5   4    0.32    0.41 
 -12   5   4    0.50    0.62 
  12   5   4    1.21    0.61 
  12   5   4    1.63    0.61 
 -12   5  -4    1.36    0.48 
   0   6  -4   23.34    1.54 
   1   6  -4   25.42    1.78 
  -1   6  -4   20.58    1.39 
   2   6  -4   13.75    1.41 
   3   6  -4   33.77    2.20 
   3   6  -4   32.71    2.47 
   3   6   4   25.89    2.09 
   4   6  -4    4.41    1.50 
  -4   6   4    3.99    0.82 
   4   6  -4    3.97    1.23 
   4   6   4    2.58    1.37 
  -4   6  -4    4.10    0.96 
   5   6  -4   37.74    2.72 
  -5   6   4   34.42    1.99 
   5   6   4   29.43    2.74 
  -5   6  -4   27.97    1.93 
  -6   6   4    3.30    0.92 
   6   6  -4    4.26    1.61 
   6   6  -4    1.70    1.81 
   6   6   4    4.61    1.67 
   7   6  -4    5.75    1.70 
  -7   6   4    3.70    1.03 
   7   6  -4    2.26    2.15 
  -8   6   4   20.56    2.01 
   8   6  -4   18.00    2.94 
   8   6  -4   18.73    2.29 
   8   6  -4   15.89    2.26 
   8  -6  -4   16.37    1.34 
   9   6  -4    1.62    2.27 
   9  -6   4    0.57    0.54 
   9   6  -4    0.49    1.30 
  -9   6   4    2.41    1.17 
  -9   6   4    0.63    0.76 
   9   6   4    0.93    0.82 
   9   6   4    0.87    0.77 
   9  -6  -4    0.63    0.71 
  10  -6   4    1.42    0.55 
  10  -6   4    0.42    0.74 
 -10   6   4    0.66    0.72 
  10   6  -4    1.34    1.31 
 -10   6   4   -0.72    1.57 
  10   6   4    0.45    0.73 
  10   6   4    0.67    0.79 
  10  -6  -4    0.78    0.79 
 -11   6   4    2.58    0.74 
  11  -6   4    2.35    0.70 
  11  -6   4    2.04    0.55 
  11   6  -4    1.45    1.34 
  11   6   4    2.78    0.70 
  11   6   4    4.35    0.75 
 -11   6  -4    3.55    0.62 
  12  -6   4    5.12    0.55 
 -12   6   4    4.34    0.66 
  12   6   4    5.31    0.66 
 -12   6  -4    4.93    0.57 
  12   6   4    4.92    0.65 
   0   7   4    0.02    0.93 
   0   7  -4   -0.16    0.68 
   1   7  -4   11.47    1.35 
   1   7   4   10.15    1.45 
  -1   7  -4   11.18    1.17 
   2   7  -4   73.44    3.30 
  -2   7  -4   54.08    2.47 
   2   7   4   56.17    2.94 
   3   7  -4    7.32    1.29 
  -3   7   4    5.46    0.88 
   3   7  -4    6.88    1.53 
  -3   7  -4    6.38    1.02 
   3   7   4    6.32    1.35 
   4   7  -4   30.73    2.59 
   4   7  -4   44.64    3.20 
  -4   7   4   29.22    1.82 
  -4   7  -4   20.00    1.77 
  -5   7   4    0.36    0.80 
   5   7  -4   -0.20    1.59 
   5   7  -4    1.65    1.24 
  -5   7  -4    0.81    0.81 
   5   7   4    1.02    1.37 
  -6   7   4   39.05    2.28 
   6   7  -4   33.23    3.46 
   6   7  -4   34.43    2.98 
   6   7   4   26.30    2.88 
   7   7  -4    5.14    2.23 
   7   7  -4    2.77    1.60 
  -7   7   4    3.55    1.05 
   7   7   4    2.85    2.00 
  -8   7   4   16.85    1.43 
   8   7  -4   10.36    2.64 
   8   7  -4   13.73    1.68 
  -8   7   4   18.07    1.71 
   8   7  -4   11.80    2.23 
   8   7   4   15.17    1.22 
   8  -7  -4   15.06    1.28 
   8   7   4   12.74    1.22 
   9  -7   4    0.21    0.53 
  -9   7   4    3.25    1.00 
  -9   7   4    1.12    0.73 
   9   7  -4   -0.59    2.15 
   9  -7  -4    1.20    0.76 
   9   7   4    1.48    0.78 
   9   7   4    0.66    0.81 
  10   7  -4   -2.19    1.58 
  10  -7   4    0.50    0.51 
 -10   7   4    0.27    0.69 
  10  -7   4    1.17    0.73 
  10   7   4    0.50    0.79 
  10   7   4    0.47    0.68 
  10  -7  -4    0.18    0.74 
  11  -7   4    2.95    0.52 
 -11   7   4    2.53    0.68 
 -11   7  -4    1.79    0.52 
  11   7   4    1.84    0.65 
  11   7   4    3.28    0.70 
 -12   7   4    2.81    0.63 
  12  -7   4    3.69    0.51 
  12   7   4    3.18    0.57 
  12   7   4    2.84    0.59 
   0   8  -4   25.66    1.84 
   0   8   4   31.73    2.25 
   0   8  -4   26.13    1.73 
   1   8  -4   15.15    1.63 
  -1   8  -4   14.04    1.47 
   1   8   4   12.80    1.70 
  -1   8  -4   13.13    1.36 
   2   8  -4   17.56    1.80 
  -2   8  -4   16.10    1.51 
   2   8   4   15.87    1.85 
  -2   8  -4   16.09    1.52 
   3   8  -4   24.09    2.21 
   3   8  -4   21.26    2.34 
  -3   8  -4   17.23    1.70 
  -3   8  -4   19.44    1.63 
   3   8   4   19.67    2.11 
   4   8  -4    5.80    1.47 
   4   8  -4    3.59    1.73 
  -4   8  -4    6.50    1.11 
   4   8   4    5.67    1.65 
   5   8  -4   20.78    2.73 
   5   8  -4   22.88    2.33 
   5   8   4   20.51    2.53 
   6   8  -4    4.05    1.58 
   6   8  -4    3.38    1.96 
   6   8   4    6.45    2.03 
   7   8  -4    0.25    2.11 
  -7   8   4    1.92    1.28 
   7   8  -4    0.83    1.80 
   7   8   4    0.81    1.87 
   7  -8  -4    1.99    0.70 
  -8   8   4   15.39    1.42 
   8   8  -4   11.66    2.65 
  -8   8   4   17.54    2.05 
   8   8  -4   15.82    1.67 
  -8   8  -4   13.77    1.13 
   8  -8  -4   12.00    1.10 
   8   8   4    9.64    1.08 
   8   8   4   13.12    1.11 
   9  -8   4    4.58    0.63 
  -9   8   4    4.11    0.83 
   9   8  -4    0.57    1.23 
   9   8   4    2.97    0.82 
   9  -8  -4    4.43    0.86 
   9   8   4    3.14    0.77 
 -10   8   4   -0.02    0.63 
  10  -8   4    0.01    0.46 
  10  -8   4    1.37    0.70 
  10   8   4   -0.80    0.63 
  10   8   4   -0.23    0.68 
  11  -8   4    3.72    0.52 
 -11   8   4    4.67    0.63 
  11   8   4    4.44    0.65 
 -11   8  -4    3.87    0.51 
  11   8   4    3.76    0.71 
   0   9   4    8.93    1.65 
   0   9  -4    8.39    1.30 
   0   9  -4    6.90    1.05 
  -1   9   4   18.59    2.16 
   1   9  -4   20.88    2.05 
  -1   9  -4   19.13    1.83 
  -1   9  -4   18.22    1.57 
   1   9   4   18.68    2.12 
   2   9  -4    3.17    1.22 
  -2   9  -4    6.46    1.21 
  -2   9  -4    4.94    1.13 
   2   9   4    3.89    1.54 
   3   9  -4   11.04    1.73 
  -3   9  -4    9.82    1.37 
  -3   9  -4    9.64    1.38 
   3   9   4    8.92    1.99 
   4   9  -4    8.59    2.13 
   4   9  -4    8.24    1.62 
  -4   9  -4   10.49    1.38 
   4   9   4    7.22    1.91 
  -4   9  -4   10.21    1.44 
   5   9  -4   11.28    1.87 
   5   9  -4    7.58    2.23 
   5   9   4   11.79    2.22 
   6   9  -4   64.36    3.83 
   6   9  -4   71.23    4.55 
   6   9   4   58.67    4.37 
   7   9  -4    4.95    2.39 
   7   9  -4    7.45    1.40 
  -7   9   4    7.77    1.04 
  -7   9  -4    7.01    0.87 
   7   9   4    7.10    0.95 
   7   9   4    7.54    1.37 
   7  -9  -4    6.11    0.86 
   7   9   4    7.49    0.98 
   7   9   4    5.92    2.21 
  -8   9   4    0.73    0.72 
   8   9  -4    0.45    1.10 
  -8   9  -4    0.97    0.56 
   8  -9  -4    1.53    0.71 
   8   9   4    0.87    0.78 
   8   9   4    1.67    1.14 
   8   9   4    0.73    0.71 
   9  -9   4    5.36    0.65 
  -9   9   4    4.64    0.85 
   9   9  -4    5.30    1.20 
   9   9   4    3.74    0.85 
  -9   9  -4    5.86    0.73 
   9   9   4    4.93    0.78 
   9  -9  -4    5.40    0.89 
  10  -9   4    0.58    0.42 
 -10   9   4    1.03    0.56 
  10   9   4   -0.68    0.64 
  10   9   4    0.19    0.60 
  11  -9   4    5.22    0.56 
 -11   9   4    4.74    0.63 
  11   9   4    4.76    0.62 
  11   9   4    3.96    0.67 
   0  10   4    1.82    1.56 
   0  10  -4    1.49    1.11 
   1  10  -4   55.71    3.21 
  -1  10   4   58.04    3.82 
  -1  10  -4   50.80    2.86 
  -1  10  -4   49.51    2.70 
   2  10  -4    9.93    1.70 
  -2  10   4   12.35    2.07 
  -2  10  -4    8.95    1.32 
  -2  10  -4    9.30    1.50 
   2  10   4    7.88    1.99 
   3  10  -4   35.66    2.75 
  -3  10  -4   28.56    2.17 
   3  10   4   32.62    3.33 
  -3  10  -4   25.03    2.28 
   4  10  -4    3.72    1.60 
   4  10  -4    0.90    2.09 
   4  10   4    3.40    1.85 
  -4  10  -4    6.08    1.31 
   5  10  -4   29.88    2.92 
   5  10  -4   39.20    3.68 
   5  10   4   34.06    3.69 
  -5  10  -4   25.07    2.30 
  -6  10   4   22.46    1.54 
   6  10  -4   21.22    2.00 
   6  10   4   19.58    1.75 
  -6  10  -4   20.73    1.44 
   6  10   4   23.07    1.57 
   6  10   4   19.84    2.96 
   6  10   4   20.41    2.01 
  -6  10  -4   17.98    1.28 
   7  10  -4   14.13    1.61 
  -7  10   4   14.44    1.19 
   7  10  -4   13.09    3.25 
   7  10   4   16.02    1.65 
   7  10   4   16.76    1.68 
   7  10   4   17.78    3.83 
   7  10   4   15.20    1.41 
  -7  10  -4   13.97    1.15 
  -8  10   4    3.67    0.75 
   8  10  -4    3.81    1.17 
   8  10   4    4.75    0.79 
   8  10   4    4.98    1.11 
  -8  10  -4    5.15    0.70 
   8  10   4    3.09    0.91 
  -9  10   4    4.03    0.75 
   9  10  -4    6.58    1.14 
   9 -10   4    2.79    0.54 
   9  10   4    4.46    0.98 
   9  10   4    4.36    0.79 
   9  10   4    4.02    0.82 
  -9  10  -4    3.44    0.66 
 -10  10   4    0.11    0.47 
  10 -10   4    0.22    0.39 
  10  10  -4   -1.09    0.87 
  10  10   4    1.17    0.55 
  10  10   4   -1.03    0.57 
   0  11   4    2.35    1.95 
   0  11  -4    2.99    1.31 
  -1  11   4   10.62    1.99 
   1  11  -4    7.91    1.64 
  -1  11  -4    9.78    1.40 
  -1  11  -4    8.84    1.54 
   1  11   4   10.08    2.10 
  -2  11   4   12.63    2.29 
   2  11  -4    8.38    1.64 
  -2  11  -4   11.97    1.71 
   2  11   4    9.65    2.14 
  -2  11  -4    8.38    1.37 
  -3  11   4    5.64    1.96 
   3  11  -4    4.32    1.57 
   3  11   4    4.20    2.11 
  -3  11  -4    4.81    1.46 
  -4  11   4   38.78    1.72 
   4  11  -4   38.30    2.29 
  -4  11   4   41.82    3.56 
   4  11  -4   38.47    2.05 
   4  11  -4   46.36    3.23 
  -4  11  -4   39.81    2.80 
   4  11   4   41.26    1.96 
   4  11   4   43.01    2.09 
   4  11   4   36.88    2.41 
  -4  11  -4   39.01    1.93 
   4  11   4   43.14    4.06 
  -4  11  -4   41.20    1.90 
  -5  11   4   51.84    3.78 
   5  11  -4   51.37    2.39 
   5  11  -4   51.73    2.66 
  -5  11   4   49.76    2.11 
   5  11   4   50.32    2.35 
   5  11   4   52.66    2.27 
   5  11   4   50.80    4.36 
   5  11   4   50.81    2.69 
  -5  11  -4   45.66    2.09 
  -5  11  -4   49.65    2.21 
   6  11  -4    6.73    1.28 
   6  11  -4    5.94    0.98 
  -6  11   4    7.03    0.92 
   6  11   4    4.36    0.82 
  -6  11  -4    5.74    0.78 
  -6  11  -4    6.79    0.83 
   6  11   4    4.15    1.21 
   6  11   4    6.55    1.00 
  -7  11   4   10.03    0.97 
   7  11  -4    8.61    1.26 
  -7  11  -4    9.68    0.92 
   7  11   4    8.58    0.94 
   7  11   4    9.46    1.28 
   7  11   4    7.70    1.03 
  -8  11   4    0.54    0.60 
   8  11  -4    0.27    0.96 
   8  11   4    0.27    0.73 
   8  11   4    1.25    0.93 
  -8  11  -4    0.30    0.55 
   8  11   4    0.93    0.68 
   9  11  -4    0.70    0.90 
  -9  11   4   -0.48    0.51 
   9 -11   4    0.54    0.39 
  -9  11  -4   -0.11    0.50 
   9  11   4    1.68    0.67 
   9 -11  -4    1.51    0.44 
   9  11   4   -0.15    0.79 
   9  11   4    0.56    0.59 
   0  12   4    4.19    1.83 
   0  12  -4    2.95    1.50 
   0  12   4    5.09    0.74 
   0  12  -4    4.39    0.90 
  -1  12   4    1.41    1.73 
   1  12  -4    4.45    2.19 
  -1  12   4    3.12    0.68 
   1  12  -4    2.95    0.82 
   1  12   4    3.86    2.02 
   1  12   4    2.78    0.72 
  -1  12  -4    2.48    0.76 
  -1  12  -4    2.34    0.70 
  -1  12  -4    4.37    2.03 
  -2  12   4    0.49    0.56 
   2  12  -4   -0.39    0.72 
  -2  12   4   -1.28    1.55 
  -2  12  -4    1.70    0.57 
  -2  12  -4    1.36    0.68 
   2  12   4    0.74    0.67 
   2  12   4   -0.03    1.92 
  -3  12   4    5.33    0.69 
  -3  12   4    7.38    2.08 
   3  12  -4    6.24    0.92 
   3  12   4    6.46    0.85 
  -3  12  -4    7.84    0.92 
  -3  12  -4    7.31    0.84 
   3  12   4    5.23    1.23 
   3  12   4    3.62    2.48 
   3  12   4    5.64    1.20 
  -4  12   4    2.78    1.81 
  -4  12   4    1.19    0.50 
   4  12  -4    1.72    0.89 
   4  12  -4    2.83    0.75 
   4  12   4    1.58    0.81 
  -4  12  -4    2.59    0.65 
   4  12   4    3.84    2.13 
   4  12   4    1.06    1.02 
   4  12   4    0.78    0.69 
  -4  12  -4    2.29    0.69 
  -5  12   4    9.83    0.84 
   5  12  -4    7.32    1.03 
   5  12  -4    9.72    1.01 
   5  12   4   11.91    1.13 
  -5  12  -4   10.13    1.00 
  -5  12  -4   11.60    1.00 
   5  12   4   11.83    1.00 
   5  12   4    9.88    1.40 
   6  12  -4    4.52    0.86 
  -6  12  -4    3.83    0.72 
   6  12   4    5.33    0.90 
   6  12   4    4.35    0.74 
  -7  12   4    0.88    0.57 
   7  12  -4    2.35    0.97 
  -7  12  -4    1.37    0.59 
   7  12   4    1.23    0.76 
   7  12   4    1.41    0.67 
   7  12   4    2.66    1.06 
  -8  12   4    8.80    0.75 
   8  12  -4    7.12    1.04 
   8 -12   4    9.13    0.78 
   8  12   4    8.39    0.80 
   8  12   4    7.48    0.87 
   8  12   4   10.05    1.09 
  -8  12  -4    9.17    0.78 
   0  13   4    3.74    1.87 
   0  13   4    8.37    0.85 
   0  13  -4    8.44    0.93 
  -1  13   4   35.76    3.44 
   1  13  -4   35.50    1.90 
  -1  13   4   36.17    1.70 
   1  13   4   36.72    1.70 
   1  13   4   38.58    3.91 
  -1  13  -4   34.67    1.68 
  -1  13  -4   34.46    1.83 
  -2  13   4   11.58    1.07 
   2  13  -4   13.17    1.08 
   2  13   4   13.84    1.23 
  -2  13  -4   12.29    1.09 
  -2  13  -4   12.45    1.29 
   3  13  -4    0.74    0.68 
  -3  13   4    0.18    0.47 
  -3  13  -4   -0.21    0.54 
  -3  13  -4    0.23    0.57 
   3  13   4    0.67    0.97 
   3  13   4   -0.06    0.63 
   4  13  -4    1.22    0.67 
  -4  13   4    0.12    0.52 
   4  13   4   -0.36    0.61 
  -4  13  -4    1.27    0.55 
   4  13   4   -0.88    0.71 
   4  13   4    0.11    0.91 
  -4  13  -4   -0.34    0.55 
   5  13  -4    0.24    0.74 
   5  13  -4    0.88    0.62 
   5  13   4    0.79    0.63 
  -5  13  -4   -0.45    0.51 
  -5  13  -4   -0.03    0.56 
   5  13   4   -1.19    0.89 
   5  13   4    0.15    0.72 
   6  13  -4    1.20    0.76 
   6  13  -4    1.29    0.60 
   6  13   4    0.51    0.71 
  -6  13  -4    1.79    0.52 
   6  13   4    2.33    0.92 
   6  13   4    1.17    0.60 
   7  13  -4    2.60    0.79 
   7  13  -4    3.77    0.80 
   7  13   4    4.78    0.70 
  -7  13  -4    4.03    0.84 
   7  13   4    3.54    0.75 
   7  13   4    5.49    0.90 
   0  14  -4   20.99    1.46 
   0  14   4   22.25    1.29 
   1  14  -4    1.71    0.70 
  -1  14   4    2.09    0.56 
   1  14   4    0.64    0.58 
  -1  14  -4    2.06    0.63 
   2  14  -4    4.91    0.79 
  -2  14   4    5.22    0.61 
   2  14   4    5.00    0.71 
  -2  14  -4    5.64    0.75 
  -2  14  -4    5.31    0.77 
   3  14  -4    0.88    0.62 
  -3  14   4    0.46    0.45 
   3  14   4    0.36    0.53 
  -3  14  -4    0.63    0.53 
  -3  14  -4    1.14    0.54 
   4  14  -4    2.64    0.63 
  -4  14   4    3.21    0.55 
  -4  14  -4    3.84    0.65 
   4  14   4    2.80    0.62 
   4  14   4    1.99    0.86 
   4  14   4    2.51    0.69 
  -4  14  -4    3.51    0.63 
   5  14  -4    0.65    0.61 
   5  14  -4    1.32    0.53 
   5  14   4    1.41    0.61 
   5  14   4    1.75    0.57 
   5  14   4    0.25    0.80 
  -5  14  -4    1.60    0.53 
   6  14  -4    1.12    0.63 
   6  14  -4    2.32    0.48 
   6  14   4    2.67    0.83 
  -6  14  -4    3.05    0.56 
   6  14   4    3.35    0.67 
   6  14   4    3.29    0.65 
   0  15  -4   21.07    1.25 
   0  15   4   21.68    1.13 
   1  15  -4    9.88    0.98 
  -1  15   4   10.52    0.84 
   1  15   4   11.04    0.91 
  -1  15  -4    8.66    0.77 
   2  15  -4    5.60    0.69 
  -2  15   4    5.72    0.55 
  -2  15  -4    6.29    0.66 
   2  15   4    4.83    0.64 
   3  15  -4    1.35    0.53 
  -3  15   4    0.20    0.43 
   3  15   4   -0.05    0.49 
  -3  15  -4    0.34    0.51 
   4  15  -4    1.82    0.50 
  -4  15  -4    1.44    0.47 
   4  15   4    1.74    0.53 
  -4  15  -4    0.91    0.56 
   0  16  -4   12.25    0.93 
   0  16   4   12.27    0.83 
  -1  16   4   10.30    0.85 
   1  16  -4   10.41    0.87 
   1  16   4   11.70    0.84 
  -1  16  -4   11.40    0.97 
   0   0   5   -0.28    0.45 
   0   0   5    0.09    0.30 
   0   0   5    0.18    0.39 
   1   0   5  170.54    5.15 
   1   0   5  161.46    5.24 
  -1   0   5  161.43    5.25 
  -1   0   5  169.70    5.14 
  -2   0   5   32.35    1.31 
  -2   0   5   32.93    1.41 
   2   0   5   34.67    1.32 
   2   0   5   30.80    1.39 
  -3   0   5   52.85    2.10 
  -3   0   5   57.05    2.04 
   3   0   5   58.15    2.05 
   3   0   5   55.30    2.18 
  -4   0   5    8.63    0.74 
   4   0   5   10.66    0.83 
   4   0  -5   11.28    1.26 
   5   0   5   23.31    1.28 
  -5   0   5   23.31    1.26 
   5   0  -5   24.38    1.96 
   6   0   5    0.00    0.55 
  -6   0   5    0.01    0.51 
   6   0   5    0.07    0.58 
   6   0  -5   -0.99    1.09 
  -6   0   5    0.57    0.61 
  -7   0   5   55.99    2.35 
   7   0   5   50.57    2.53 
  -7   0   5   55.07    2.49 
  -8   0   5    0.73    0.84 
  -9   0   5    0.70    0.92 
 -10   0   5    0.70    0.95 
  10   0  -5    2.04    1.58 
 -10   0  -5    0.34    0.55 
  10   0   5   -0.49    0.76 
  10   0   5    1.72    0.62 
  11   0   5    1.21    0.55 
 -11   0  -5   -0.15    0.49 
  11   0   5    1.44    0.78 
  12   0   5   -0.36    0.62 
  12   0   5    0.61    0.50 
  13   0   5    0.82    0.48 
  13   0   5   -0.19    0.45 
   0   1   5   56.93    1.99 
   0   1   5   53.36    2.30 
   0  -1   5   56.58    2.09 
   0   1   5   62.08    2.13 
   0  -1   5   58.67    1.96 
   1  -1   5  106.53    3.61 
  -1   1   5  107.31    3.78 
  -1   1   5  112.19    3.65 
  -1   1   5  113.39    3.54 
   1  -1   5  113.37    3.52 
   1   1   5  113.61    3.66 
  -1  -1   5  110.83    3.53 
  -1  -1   5  108.65    3.65 
   1   1   5  113.45    3.57 
   2  -1   5  289.72    8.88 
  -2   1   5  291.83    8.77 
  -2   1   5  284.99    8.89 
   2  -1   5  285.79    8.75 
   2   1   5  292.00    8.96 
  -2  -1   5  290.32    9.04 
  -2  -1   5  296.51    8.94 
   2   1   5  303.23    9.03 
   2  -1  -5  291.85    9.45 
   3  -1   5   69.50    2.41 
  -3   1   5   68.60    2.43 
   3   1   5   65.58    2.39 
  -3  -1   5   62.18    2.36 
  -3  -1   5   68.11    2.32 
   3   1   5   66.45    2.34 
   3   1   5   68.38    2.79 
   4   1  -5    4.20    1.03 
  -4   1   5    2.55    0.51 
   4  -1   5    2.83    0.52 
   4   1   5    3.46    0.55 
  -4  -1   5    3.86    0.55 
  -5   1   5  200.15    6.40 
   5   1  -5  198.39    6.87 
   5  -1   5  203.32    6.39 
  -5  -1   5  203.79    6.44 
   5   1   5  202.27    6.46 
  -6   1   5    8.20    0.89 
  -6   1   5    6.23    0.91 
   6   1  -5    7.76    1.48 
   6   1  -5    8.85    1.94 
   6  -1   5    8.31    1.02 
   6   1   5    8.90    0.92 
  -6  -1   5    8.50    0.83 
   6   1   5    8.13    1.00 
   7   1  -5   15.29    2.44 
  -7   1   5   13.22    1.14 
   7   1  -5   13.99    1.98 
  -7   1   5   13.08    1.28 
  -7  -1   5   14.42    1.18 
   7   1   5   12.31    1.30 
  -8   1   5    3.58    0.95 
   8   1   5    5.33    1.09 
  -9   1   5    8.70    1.33 
  10  -1   5    1.15    0.61 
  10   1  -5    1.39    1.81 
  10  -1   5    1.22    0.78 
 -10   1   5    1.46    1.02 
  10  -1  -5    1.24    1.51 
  10   1   5    1.14    0.80 
  10   1   5    1.53    0.60 
 -10   1  -5    0.67    0.57 
  11  -1   5    2.23    0.58 
  11  -1   5    2.34    0.84 
  11   1  -5    2.20    1.46 
  11   1   5    3.19    0.65 
 -11   1  -5    2.79    0.59 
  11   1   5    1.38    0.81 
  12  -1   5    8.73    0.91 
  12  -1   5    5.66    0.66 
 -12   1  -5    6.60    0.68 
  12   1   5    7.58    0.73 
  12   1   5    7.12    0.82 
  13  -1   5    0.44    0.48 
  13  -1   5    0.54    0.45 
  13   1   5   -0.55    0.52 
  13   1   5    1.19    0.51 
   0  -2   5  149.23    4.88 
   0   2   5  156.93    4.95 
   0   2   5  162.34    5.07 
   0  -2   5  167.21    5.04 
  -1   2   5   17.27    0.86 
  -1   2   5   14.95    0.98 
   1  -2   5   14.28    0.93 
   1  -2   5   14.63    0.75 
   1   2   5   16.28    0.86 
   1  -2  -5   16.05    1.16 
  -1  -2   5   16.13    0.78 
   1   2   5   16.82    0.96 
  -1  -2   5   14.91    0.92 
  -2   2   5   10.89    0.76 
   2  -2   5    9.46    0.65 
  -2  -2   5   11.64    0.71 
   2   2   5   11.65    0.77 
   2   2   5    9.22    0.75 
   2  -2  -5   11.31    1.23 
  -2  -2   5   10.38    0.79 
  -3   2   5   42.20    1.69 
   3  -2   5   42.07    1.60 
  -3  -2   5   40.95    1.56 
   3   2   5   40.12    1.59 
   3   2   5   39.95    2.24 
   4   2  -5   40.77    2.27 
   4  -2   5   42.03    1.69 
  -4   2   5   43.33    1.77 
  -4  -2   5   37.50    1.54 
   4   2   5   37.48    2.42 
   4   2   5   35.87    1.54 
  -5   2   5    3.20    0.65 
   5   2  -5    2.40    1.34 
   5  -2   5    3.38    0.56 
   5   2  -5    3.01    1.15 
  -5   2   5    2.08    0.94 
   5   2   5    2.83    0.70 
   5   2   5    3.61    0.62 
  -5  -2   5    3.68    0.58 
  -6   2   5   68.24    2.67 
   6   2  -5   70.99    4.02 
   6   2  -5   74.76    3.47 
  -6   2   5   65.57    2.86 
   6   2   5   70.54    2.92 
  -6  -2   5   69.89    2.63 
   6   2   5   68.27    2.65 
   7   2  -5    1.82    1.41 
  -7   2   5    1.79    0.70 
   7   2  -5    5.64    2.13 
  -7   2   5    2.09    0.84 
   7   2   5    3.66    0.93 
   8   2  -5   26.10    3.12 
   8   2  -5   21.73    2.48 
  -8   2   5   17.97    1.75 
   8   2   5   17.34    1.76 
  -9   2   5   12.48    1.50 
   9   2  -5   12.33    2.12 
  10  -2   5    2.70    0.67 
  10  -2   5    2.37    0.76 
  10   2  -5    1.75    1.71 
 -10   2   5    2.82    1.12 
  10   2   5    3.06    0.69 
 -10   2  -5    2.78    0.64 
  10   2   5    1.00    0.86 
  11   2  -5    2.50    1.74 
  11  -2   5    3.19    0.61 
  11  -2   5    2.16    0.76 
 -11   2  -5    2.29    0.61 
  11   2   5    2.05    0.65 
  11   2   5    1.37    0.78 
  12  -2   5   -0.05    0.60 
  12  -2   5    0.48    0.46 
  12   2   5    0.89    0.52 
 -12   2  -5    0.41    0.48 
  12   2   5    1.41    0.64 
  13  -2   5    1.47    0.47 
  13  -2   5    1.38    0.46 
  13   2   5    2.10    0.54 
  13   2   5    0.93    0.52 
   0  -3   5   53.47    1.84 
   0   3   5   56.93    2.06 
   0  -3   5   53.03    2.02 
   0   3   5   54.90    1.93 
   1  -3   5    2.26    0.34 
  -1   3   5    1.93    0.70 
   1  -3   5    1.53    0.48 
  -1   3   5    1.66    0.38 
   1   3   5    0.81    0.37 
  -1  -3   5    0.92    0.28 
   1   3   5    0.01    0.39 
  -1  -3   5    0.47    0.35 
  -2   3   5   49.65    1.81 
   2  -3   5   47.58    1.73 
   2   3   5   45.60    1.69 
   2  -3  -5   45.36    2.40 
  -2  -3   5   45.34    1.79 
  -3   3   5  169.02    5.35 
   3   3  -5  167.80    5.71 
   3  -3   5  168.05    5.27 
   3   3   5  148.72    4.77 
   3   3   5  152.01    5.54 
   4  -3   5   29.77    1.32 
   4   3  -5   28.14    1.97 
  -4   3   5   30.52    1.44 
   4   3   5   27.31    2.26 
   4   3   5   31.95    1.35 
  -5   3   5   25.50    1.41 
   5   3  -5   25.34    2.13 
  -5   3   5   26.13    1.60 
   5   3  -5   24.83    2.48 
   5  -3   5   27.45    1.34 
   5   3   5   28.60    1.38 
   5   3   5   26.16    1.71 
  -6   3   5    3.04    0.64 
  -6   3   5    2.81    0.76 
   6   3   5    2.86    0.63 
   6   3   5    3.65    0.92 
   7   3  -5   17.30    2.73 
  -7   3   5   22.75    1.48 
   7   3  -5   18.91    2.17 
  -7   3   5   22.81    1.73 
   7   3   5   19.03    1.70 
  -8   3   5   29.55    2.09 
   8   3  -5   26.20    2.69 
   8   3  -5   25.39    3.24 
   8   3   5   26.86    2.09 
   9   3  -5    1.97    1.55 
   9   3  -5    1.13    2.13 
  -9   3   5    1.44    0.99 
   9   3  -5   -0.03    1.76 
   9  -3  -5    0.79    0.64 
  10   3  -5    2.92    1.69 
 -10   3   5    4.42    1.20 
  10  -3   5    4.44    0.85 
  10  -3   5    4.14    0.70 
  10   3   5    4.70    0.92 
  10   3   5    3.90    0.73 
  10  -3  -5    4.21    0.83 
  11   3  -5    6.67    1.89 
  11  -3   5    7.28    0.91 
  11  -3   5    5.43    0.70 
 -11   3   5    5.07    0.90 
  11   3   5    4.94    0.77 
 -11   3  -5    6.25    0.76 
  11   3   5    6.12    0.93 
 -12   3   5    3.59    0.85 
  12  -3   5    3.94    0.73 
  12  -3   5    4.49    0.56 
  12   3   5    3.97    0.66 
 -12   3  -5    3.19    0.58 
  12   3   5    3.40    0.80 
  13  -3   5    0.62    0.46 
  13   3   5   -0.01    0.48 
  13   3   5    0.89    0.53 
   0  -4   5    5.60    0.63 
   0   4   5    6.40    0.56 
   0   4   5    7.01    0.78 
  -1   4   5   66.65    2.29 
   1   4   5   68.86    2.35 
   2   4  -5   24.47    1.81 
  -2   4   5   26.25    1.18 
   2   4   5   25.41    1.13 
   3   4  -5    5.78    1.08 
   3  -4   5    5.94    0.56 
  -3   4   5    7.14    0.69 
   3   4   5    6.19    1.24 
   4   4  -5   96.50    3.88 
   4  -4   5   98.05    3.23 
  -4   4   5   98.10    3.33 
  -4   4   5   86.74    3.73 
   5   4  -5    3.22    1.18 
   5   4  -5    1.59    1.49 
  -5   4   5    3.50    0.66 
  -5   4   5    2.88    0.78 
   5   4   5    3.17    0.82 
  -6   4   5    4.42    0.73 
  -6   4   5    5.73    0.96 
   6   4   5    4.99    0.98 
  -7   4   5   21.02    1.75 
   7   4  -5   19.63    2.58 
   7   4  -5   18.75    2.19 
   7   4   5   19.26    1.78 
  -8   4   5    0.30    0.94 
   8   4   5   -0.39    0.97 
   9   4  -5   -0.45    1.71 
   9   4  -5    2.22    2.25 
   9   4  -5   -0.39    1.41 
  -9   4   5   -1.24    0.93 
   9  -4  -5    0.21    0.64 
   9   4   5    1.07    0.88 
   9   4   5   -0.74    1.26 
  10  -4   5    3.91    0.68 
  10   4  -5    2.52    1.71 
 -10   4   5    2.65    1.13 
 -10   4   5    3.43    0.92 
  10  -4   5    4.04    0.74 
  10  -4  -5    3.45    0.79 
  10   4   5    3.50    0.76 
  10   4   5    2.77    0.87 
  11   4  -5    1.50    1.71 
 -11   4   5    1.62    0.77 
  11  -4   5    2.18    0.59 
  11  -4   5    2.90    0.73 
  11   4   5    1.23    0.80 
  11   4   5    1.63    0.69 
 -11   4  -5    1.33    0.60 
  12  -4   5    0.39    0.42 
  12  -4   5    0.18    0.60 
 -12   4   5    0.92    0.66 
 -12   4  -5    0.47    0.47 
  12   4   5    1.02    0.64 
  12   4   5    0.50    0.55 
   0   5  -5   35.59    1.79 
   1   5  -5   26.00    1.73 
  -1   5  -5   25.21    1.48 
   2   5  -5    5.21    1.03 
  -3   5   5  169.21    5.63 
   3   5  -5  186.73    6.27 
  -4   5   5    6.55    0.98 
   4   5  -5    7.42    1.30 
  -4   5   5    6.45    0.75 
   4   5  -5   10.27    1.72 
   4   5   5    5.11    0.85 
  -5   5   5   34.32    1.74 
  -5   5   5   38.20    2.04 
   5   5  -5   37.91    2.62 
   5   5  -5   35.43    3.08 
  -5   5  -5   34.76    2.19 
   5   5   5   35.41    1.95 
  -6   5   5   14.21    1.42 
   6   5  -5   14.68    2.00 
  -6   5   5   10.02    1.09 
   6   5  -5   13.88    2.19 
   6   5   5   12.73    1.30 
  -7   5   5   10.99    1.42 
   7   5   5   11.61    1.34 
   8   5  -5   47.20    4.27 
  -8   5   5   50.86    2.81 
   8   5  -5   46.68    3.50 
   8   5   5   41.12    2.44 
   9   5  -5    4.29    1.58 
  -9   5   5    3.52    0.95 
   9  -5   5    4.46    0.65 
   9   5  -5    3.76    2.52 
  -9   5   5    4.69    1.29 
   9   5   5    4.59    0.88 
   9  -5  -5    3.12    0.78 
   9   5   5    3.50    0.85 
  10   5  -5    6.24    1.80 
 -10   5   5    6.43    0.98 
  10  -5   5    6.79    0.90 
 -10   5   5    5.65    1.43 
  10  -5   5    6.96    0.74 
  10   5   5    9.50    1.00 
  10  -5  -5    8.31    1.00 
  10   5   5    8.90    1.08 
 -11   5   5    9.98    1.03 
  11   5  -5   10.32    1.86 
  11  -5   5   12.08    1.01 
  11  -5   5   11.16    1.15 
  11   5   5   10.89    1.06 
  11   5   5   13.52    1.29 
 -11   5  -5   11.16    0.92 
  12  -5   5   10.69    0.81 
 -12   5   5   10.11    0.98 
  12  -5   5    8.35    0.79 
  12   5   5    7.82    0.75 
  12   5   5   11.88    1.06 
 -12   5  -5   10.06    0.84 
   0   6  -5    0.37    0.61 
   1   6  -5  109.73    4.20 
  -1   6  -5   90.81    3.45 
   2   6  -5  115.59    4.43 
  -2   6  -5   91.72    3.38 
   2   6   5   84.88    3.72 
   3   6  -5   26.30    2.07 
  -3   6   5   22.29    1.49 
   3   6   5   19.83    1.44 
   3   6   5   21.99    1.98 
   4   6  -5   47.69    3.56 
   4   6  -5   54.21    2.96 
  -4   6   5   51.13    2.39 
  -4   6  -5   46.46    2.49 
   4   6   5   49.33    2.30 
   5   6  -5    2.12    1.71 
   5   6  -5    1.38    1.19 
  -5   6   5    1.62    0.74 
  -5   6  -5    2.02    0.87 
   5   6   5    0.25    0.76 
   6   6  -5   -1.04    1.60 
  -6   6   5    0.91    0.88 
   6   6  -5    1.32    1.38 
   6   6   5   -0.89    0.77 
   7   6  -5    5.16    1.78 
   7   6  -5    6.45    2.23 
  -7   6   5    4.91    1.20 
   7   6   5    7.15    1.16 
   8   6  -5   15.25    2.38 
   8   6  -5   16.54    2.74 
   8   6  -5   13.24    1.70 
  -8   6   5   16.41    1.76 
   8  -6  -5   16.52    1.41 
  -9   6   5    7.57    1.40 
   9   6  -5    6.22    1.54 
  -9   6   5    6.34    0.98 
   9   6  -5    8.41    2.58 
   9  -6   5    7.35    0.75 
   9  -6  -5    7.04    0.99 
   9   6   5    8.28    0.99 
   9   6   5    5.98    1.02 
  10  -6   5    1.10    0.74 
  10  -6   5   -0.06    0.48 
 -10   6   5    0.80    0.72 
  10   6  -5    0.51    1.38 
  10  -6  -5    0.89    0.79 
  10   6   5    0.36    0.69 
  10   6   5    1.22    0.78 
  11   6  -5    8.16    1.49 
 -11   6   5   10.33    0.97 
  11  -6   5   11.50    1.09 
  11  -6   5   11.69    0.94 
 -11   6  -5   10.85    1.01 
  11   6   5   14.18    1.35 
  11   6   5   12.69    1.22 
  12  -6   5    3.56    0.49 
 -12   6   5    3.83    0.66 
 -12   6  -5    3.60    0.52 
  12   6   5    2.36    0.56 
  12   6   5    2.26    0.58 
   0   7   5   58.61    3.04 
   0   7  -5   65.63    2.81 
   0   7   5   67.39    3.12 
   1   7  -5   49.98    2.66 
  -1   7   5   51.33    2.24 
  -1   7  -5   49.53    2.66 
  -1   7  -5   49.33    2.30 
   1   7   5   42.70    2.58 
  -2   7   5    7.06    0.92 
   2   7  -5    6.15    1.24 
  -2   7  -5    7.08    1.03 
   2   7   5    6.33    1.30 
  -2   7  -5    6.89    1.10 
  -3   7   5    9.16    1.07 
   3   7  -5    9.07    1.46 
   3   7   5    9.86    1.63 
  -3   7  -5   11.15    1.29 
   4   7  -5    1.57    1.18 
  -4   7   5    1.44    0.72 
  -4   7  -5    0.92    0.85 
   4   7   5    1.45    1.35 
  -5   7   5   21.51    1.70 
   5   7  -5   20.30    2.61 
   5   7  -5   19.77    2.16 
  -5   7  -5   20.08    1.84 
   6   7  -5   12.34    2.03 
  -6   7   5   12.15    1.39 
   6   7  -5    9.88    2.37 
  -7   7   5   11.06    1.44 
   7   7  -5    8.70    2.06 
   7   7  -5    7.20    2.33 
   7  -7  -5    9.85    1.30 
   8   7  -5    3.43    1.38 
   8   7  -5    2.83    2.09 
  -8   7   5    2.06    0.85 
   8   7  -5    3.13    1.33 
  -8   7   5    2.85    1.13 
   8  -7  -5    1.78    0.73 
   8   7   5    0.95    0.75 
   8   7   5    2.05    0.83 
  -9   7   5   -0.62    0.99 
   9   7  -5    0.68    1.33 
  -9   7   5    0.35    0.73 
   9   7  -5    2.28    2.75 
   9  -7   5    0.24    0.47 
   9   7   5    0.69    0.73 
   9  -7  -5    0.19    0.71 
   9   7   5   -0.38    0.75 
  10  -7   5    1.83    0.73 
 -10   7   5    1.85    0.74 
  10  -7   5    0.68    0.50 
  10   7   5    1.08    0.65 
 -10   7  -5    0.74    0.52 
  10  -7  -5   -0.10    0.75 
  10   7   5    0.55    0.76 
  11  -7   5    1.21    0.58 
  11  -7   5    0.27    0.42 
  11   7  -5   -0.35    1.32 
 -11   7   5   -0.49    0.58 
 -11   7  -5    0.49    0.42 
  11   7   5    0.78    0.59 
  11   7   5    0.78    0.58 
   0   8   5   95.47    4.22 
   0   8  -5   97.02    3.84 
   0   8  -5   97.99    3.92 
  -1   8   5    2.74    1.30 
   1   8  -5    1.44    1.09 
   1   8  -5    2.64    1.22 
  -1   8  -5    2.14    0.91 
   1   8   5    0.75    1.14 
  -1   8  -5    3.42    0.92 
   2   8  -5   24.08    2.19 
  -2   8  -5   19.88    1.68 
   2   8   5   18.59    1.97 
  -2   8  -5   19.44    1.64 
   3   8  -5    0.22    1.08 
  -3   8  -5    0.32    0.84 
  -3   8  -5   -0.42    0.73 
   3   8   5    0.81    1.16 
  -4   8   5   30.47    2.31 
   4   8  -5   31.55    2.66 
   4   8   5   24.19    2.54 
  -4   8  -5   24.58    1.98 
  -5   8   5   17.25    1.61 
   5   8  -5   12.62    2.01 
   5   8  -5   13.38    2.42 
  -5   8  -5   13.52    1.57 
   5   8   5   14.07    2.17 
  -6   8   5   13.66    1.49 
   6   8  -5   12.29    2.57 
   6   8  -5   12.62    2.12 
   7   8  -5   17.08    2.85 
  -7   8   5   18.12    1.53 
  -7   8   5   22.13    1.97 
   7   8  -5   20.45    1.88 
   7   8  -5   16.20    2.29 
   7   8   5   13.71    1.16 
   7  -8  -5   17.26    1.39 
   7   8   5   18.15    1.79 
  -7   8  -5   14.71    1.22 
   7   8   5   13.71    1.21 
   8   8  -5    0.68    1.23 
  -8   8   5    1.25    0.78 
  -8   8   5    3.13    1.10 
   8   8  -5    1.48    2.09 
   8   8   5    1.24    0.81 
   8  -8  -5    1.18    0.68 
   8   8   5    2.00    0.76 
  -9   8   5    2.51    0.81 
   9   8  -5    3.27    1.30 
   9  -8   5    2.25    0.55 
   9   8   5    2.72    0.78 
   9   8   5    4.96    0.89 
   9  -8  -5    4.51    0.85 
  10  -8   5    4.84    0.59 
 -10   8   5    2.87    0.73 
  10  -8   5    4.73    0.79 
 -10   8  -5    3.20    0.56 
  10   8   5    3.54    0.77 
  10   8   5    2.91    0.72 
  10  -8  -5    5.27    0.84 
  11  -8   5    0.57    0.41 
  11  -8   5    1.07    0.49 
 -11   8   5    1.42    0.57 
 -11   8  -5    0.87    0.39 
  11   8   5    0.17    0.48 
  11   8   5    0.44    0.58 
   0   9  -5   23.65    2.11 
   0   9   5   23.57    2.47 
   0   9  -5   22.62    1.78 
   1   9  -5   20.47    2.06 
  -1   9   5   21.12    2.34 
  -1   9  -5   18.05    1.76 
   1   9   5   16.99    2.09 
  -1   9  -5   17.80    1.63 
   2   9  -5    4.82    1.37 
  -2   9  -5    4.51    1.11 
  -2   9  -5    6.30    1.22 
   2   9   5    3.63    1.50 
   3   9  -5   10.17    1.67 
  -3   9  -5    6.94    1.22 
  -3   9  -5    8.00    1.38 
   4   9  -5    5.74    1.64 
   4   9   5    4.19    1.72 
  -4   9  -5    5.37    1.18 
  -4   9  -5    5.73    1.29 
   5   9  -5    5.79    1.76 
   5   9   5    8.14    2.00 
  -5   9  -5    6.07    2.33 
   6   9  -5   16.29    2.31 
   6   9  -5   19.06    1.92 
   6   9  -5   16.87    2.84 
  -6   9   5   19.94    1.82 
   6   9   5   15.14    1.28 
  -6   9  -5   14.82    1.41 
   6   9   5   15.59    1.63 
  -6   9  -5   14.32    1.44 
   6   9   5   14.30    1.43 
   6   9   5   14.87    3.67 
   7   9  -5    3.90    1.31 
  -7   9   5    4.53    0.87 
  -7   9  -5    3.12    0.69 
   7   9   5    3.36    0.79 
   7   9   5    4.37    1.23 
   7  -9  -5    4.63    0.79 
   7   9   5    4.06    0.89 
  -8   9   5    0.63    0.74 
   8   9  -5    0.69    1.29 
  -8   9  -5    2.69    0.64 
   8   9   5    2.08    0.82 
   8   9   5   -0.93    1.10 
   8   9   5    0.79    0.70 
   8  -9  -5    1.18    0.69 
  -9   9   5    1.65    0.74 
   9   9  -5    1.46    1.13 
   9  -9   5    2.25    0.52 
   9   9   5    2.78    0.80 
   9  -9  -5    1.68    0.73 
   9   9   5    1.32    0.67 
  10  -9   5    4.17    0.52 
 -10   9   5    4.00    0.62 
  10  -9   5    4.06    0.67 
  10   9   5    4.32    0.66 
  10   9   5    4.45    0.79 
   0  10   5   -0.68    1.38 
   0  10  -5    1.32    0.89 
   0  10  -5    1.91    1.17 
  -1  10   5   20.41    2.53 
   1  10  -5   16.64    1.97 
   1  10   5   17.93    2.40 
  -1  10  -5   19.90    2.00 
  -2  10   5    4.98    1.86 
   2  10  -5    3.52    1.40 
  -2  10  -5    2.73    1.15 
  -2  10  -5    2.75    1.10 
   2  10   5    3.16    1.63 
  -3  10   5   16.12    2.55 
   3  10  -5   13.29    2.00 
  -3  10  -5   12.83    1.70 
  -3  10  -5   12.30    1.57 
   3  10   5   27.28    3.15 
   4  10  -5    6.83    1.65 
   4  10   5    7.20    2.07 
  -4  10  -5    7.06    1.53 
  -4  10  -5    9.56    1.40 
   5  10  -5   18.90    1.99 
   5  10  -5   15.35    2.19 
  -5  10   5   16.24    1.17 
  -5  10  -5   18.10    1.44 
   5  10   5   20.41    1.82 
   5  10   5   20.79    1.54 
   5  10   5   19.80    1.75 
  -5  10  -5   19.89    1.35 
   5  10   5   18.92    2.66 
   6  10  -5    3.52    1.21 
  -6  10   5    3.15    0.85 
  -6  10  -5    2.47    0.65 
   6  10   5    2.41    0.87 
   6  10   5    2.47    1.19 
   6  10   5    2.79    0.77 
  -6  10  -5    1.69    0.68 
   6  10   5    3.36    2.32 
  -7  10   5   10.38    1.07 
   7  10  -5   10.68    1.44 
  -7  10  -5   11.03    0.97 
   7  10   5   10.15    0.97 
   7  10   5    9.19    1.39 
   7  10   5    7.86    1.07 
  -8  10   5    1.03    0.63 
   8  10  -5    0.17    1.10 
   8  10   5    1.02    1.02 
   8  10   5    1.17    0.69 
  -8  10  -5    1.36    0.61 
   8 -10  -5    2.09    0.74 
   8  10   5    1.39    0.86 
   9 -10   5    8.58    0.69 
  -9  10   5    8.23    0.86 
   9  10  -5   10.47    1.26 
   9  10   5    8.39    0.95 
   9  10   5    8.08    0.81 
  -9  10  -5    7.23    0.79 
  10  10  -5    0.50    0.86 
  10 -10   5    1.54    0.46 
 -10  10   5    2.50    0.54 
  10 -10   5    2.29    0.49 
  10  10   5    2.11    0.56 
  10  10   5    1.73    0.67 
   0  11  -5   32.47    2.72 
   0  11   5   31.40    3.17 
   1  11  -5   11.45    1.83 
  -1  11   5   17.77    2.52 
  -1  11  -5   16.59    1.78 
  -1  11  -5   10.69    1.80 
   1  11   5   13.99    2.47 
   2  11  -5    2.99    1.42 
  -2  11   5    6.04    2.12 
   2  11   5    6.33    1.91 
  -2  11  -5    2.93    1.07 
  -2  11  -5    2.27    1.17 
  -3  11   5   20.96    1.35 
  -3  11   5   33.15    3.16 
   3  11  -5   22.70    2.50 
   3  11  -5   22.59    1.63 
  -3  11  -5   20.23    2.15 
  -3  11  -5   27.88    2.21 
  -3  11  -5   20.80    1.55 
   3  11   5   24.86    3.16 
  -3  11  -5   21.39    1.41 
   3  11   5   23.77    1.83 
   3  11   5   23.11    1.52 
  -4  11   5   14.73    1.03 
   4  11  -5   12.98    1.47 
  -4  11   5   11.35    2.27 
   4  11  -5   11.58    1.13 
   4  11   5   13.82    1.47 
   4  11   5   11.00    2.59 
   4  11   5   14.22    1.31 
  -4  11  -5   13.40    1.26 
  -4  11  -5   12.67    1.19 
   5  11  -5    2.35    1.13 
  -5  11   5    0.94    0.57 
  -5  11   5    4.15    1.87 
   5  11   5    0.62    0.80 
   5  11   5    1.90    0.73 
  -5  11  -5    1.18    0.62 
   5  11   5    2.04    1.13 
   5  11   5    1.40    2.18 
  -5  11  -5    2.29    0.66 
   6  11  -5    4.80    1.25 
   6  11   5    6.57    1.33 
   6  11   5    2.92    0.77 
  -6  11  -5    3.97    0.75 
   6  11   5    3.08    0.87 
  -6  11  -5    2.93    0.72 
   7  11  -5   20.50    1.94 
  -7  11   5   21.29    1.39 
   7  11   5   21.42    1.50 
   7  11   5   24.20    1.68 
   7  11   5   20.92    1.94 
  -7  11  -5   20.56    1.34 
   8  11  -5    1.13    0.99 
  -8  11   5    0.75    0.57 
   8 -11   5    1.24    0.46 
   8  11   5    1.95    0.94 
  -8  11  -5    0.11    0.50 
   8  11   5    0.19    0.60 
   8  11   5   -0.23    0.71 
   9  11  -5   12.28    1.29 
   9 -11   5   12.71    0.85 
  -9  11   5   12.10    0.91 
   9  11   5   14.90    1.18 
   9  11   5   13.82    1.06 
   9  11   5   11.74    1.29 
  -9  11  -5   14.59    0.96 
   0  12   5   15.28    1.24 
   0  12   5   20.10    2.68 
   0  12  -5   16.45    1.42 
   0  12  -5   13.21    1.16 
  -1  12   5   23.22    1.41 
  -1  12   5   25.99    3.03 
   1  12  -5   22.75    1.62 
   1  12   5   24.32    2.88 
  -1  12  -5   21.47    1.60 
   1  12   5   19.73    1.43 
  -1  12  -5   22.34    1.33 
  -2  12   5    4.55    2.17 
   2  12  -5    6.18    0.87 
  -2  12   5    6.06    0.72 
  -2  12  -5    5.46    0.84 
  -2  12  -5    8.64    0.94 
   2  12   5    5.56    0.82 
   2  12   5    7.04    2.34 
   3  12  -5    5.40    0.87 
  -3  12   5    7.50    2.12 
  -3  12   5    6.00    0.67 
  -3  12  -5    7.51    0.85 
   3  12   5    5.16    1.22 
   3  12   5    3.96    2.16 
  -3  12  -5    5.76    0.76 
   3  12   5    5.02    0.77 
  -4  12   5   -0.40    0.46 
   4  12  -5   -0.53    0.92 
   4  12  -5    1.35    0.70 
   4  12   5    0.10    0.63 
  -4  12  -5    0.07    0.57 
   4  12   5   -0.36    1.02 
  -4  12  -5    0.92    0.57 
   5  12  -5    2.25    0.95 
   5  12  -5    2.29    0.79 
   5  12   5    3.51    0.86 
   5  12   5    2.46    0.70 
  -5  12  -5    3.08    0.68 
   5  12   5    2.49    1.13 
  -5  12  -5    2.92    0.64 
   6  12  -5    0.21    0.76 
  -6  12  -5    1.26    0.59 
   6  12   5    1.71    0.68 
   6  12   5    2.70    1.02 
   6  12   5    3.03    0.79 
   7  12  -5   21.39    1.71 
  -7  12  -5   22.69    1.22 
   7  12   5   22.24    1.53 
   7  12   5   24.22    1.39 
   7  12   5   24.44    1.80 
  -8  12   5   11.47    0.85 
  -8  12  -5   15.64    1.00 
   8  12   5   16.42    1.31 
   8  12   5   14.72    1.43 
   8  12   5   18.37    1.16 
   0  13  -5    0.58    0.60 
   0  13   5    0.86    0.56 
   0  13  -5    0.03    0.63 
  -1  13   5    6.30    0.72 
   1  13  -5    6.88    0.86 
   1  13   5    5.27    0.71 
  -1  13  -5    4.42    0.71 
  -1  13  -5    5.36    0.80 
   2  13  -5    2.19    0.71 
  -2  13   5    1.65    0.56 
  -2  13  -5    1.63    0.57 
  -2  13  -5    1.58    0.67 
   2  13   5    1.75    0.62 
  -3  13   5    8.76    0.71 
   3  13  -5    7.73    0.88 
  -3  13  -5    9.98    0.91 
   3  13   5    9.02    1.29 
   3  13   5    9.13    0.90 
  -3  13  -5    9.51    0.94 
  -4  13   5    3.44    0.65 
   4  13  -5    3.94    0.70 
  -4  13  -5    4.62    0.76 
   4  13   5    4.73    1.07 
   4  13   5    4.39    0.76 
  -4  13  -5    6.02    0.82 
   5  13  -5    6.16    1.06 
   5  13  -5    7.85    0.80 
   5  13   5    7.86    0.84 
   5  13   5    7.76    1.15 
   5  13   5    8.78    0.93 
  -5  13  -5    8.70    0.83 
  -5  13  -5    8.83    0.85 
   6  13  -5    8.06    0.94 
   6  13   5   10.33    1.16 
   6  13   5   13.71    1.23 
   6  13   5   10.57    0.86 
  -6  13  -5    9.67    0.93 
   7  13  -5    1.18    0.73 
   7  13   5    2.15    0.67 
   7  13   5   -0.63    0.76 
  -7  13  -5    1.13    0.51 
   7  13   5    0.19    0.57 
   0  14  -5   19.29    1.33 
   0  14   5   18.24    1.17 
  -1  14   5    5.10    0.62 
   1  14  -5    5.04    0.76 
  -1  14  -5    6.40    0.77 
  -1  14  -5    7.00    0.82 
   1  14   5    5.81    0.72 
   2  14  -5    3.10    0.68 
  -2  14   5    3.87    0.55 
  -2  14  -5    3.53    0.64 
  -2  14  -5    4.04    0.68 
   2  14   5    3.54    0.62 
   3  14  -5    1.23    0.58 
  -3  14   5    0.23    0.45 
  -3  14  -5   -0.43    0.52 
   3  14   5    1.26    0.52 
  -3  14  -5    1.42    0.54 
   4  14  -5    2.51    0.61 
   4  14   5    3.44    0.89 
  -4  14  -5    5.72    0.69 
   4  14   5    5.69    0.67 
  -4  14  -5    6.13    0.72 
   5  14  -5    2.05    0.55 
   5  14  -5    2.57    0.79 
  -5  14  -5    3.38    0.56 
   5  14   5    2.81    0.61 
   5  14   5    3.75    0.88 
   6  14  -5    0.87    0.89 
   6  14   5    2.57    0.87 
  -6  14  -5    2.00    0.48 
   6  14   5    0.70    0.91 
   6  14   5    1.68    0.56 
   0  15   5    0.52    0.44 
   0  15  -5    0.72    0.52 
  -1  15   5    2.95    0.47 
   1  15  -5    2.98    0.57 
   1  15   5    3.23    0.51 
  -1  15  -5    3.30    0.55 
   2  15  -5    0.99    0.50 
  -2  15   5    0.66    0.41 
  -2  15  -5    1.07    0.49 
  -2  15  -5    1.54    0.51 
   2  15   5    0.60    0.47 
   3  15  -5    1.79    0.51 
  -3  15  -5    3.48    0.60 
   3  15   5    3.48    0.58 
  -3  15  -5    3.82    0.54 
   4  15  -5    8.39    0.77 
   4  15   5    8.75    0.71 
  -4  15  -5    9.87    0.76 
   0   0   6   54.10    2.08 
   0   0   6   54.71    1.94 
  -1   0   6  107.47    3.46 
   1   0   6  110.13    3.48 
   1   0   6  108.47    3.61 
  -1   0   6  100.35    3.58 
  -2   0   6   10.69    0.78 
   2   0   6    9.02    0.70 
   3   0   6    0.35    0.39 
  -3   0   6    0.64    0.41 
   4   0  -6   71.93    3.08 
   4   0   6   70.59    2.58 
  -4   0   6   71.18    2.59 
   5   0   6   73.51    2.96 
   5   0   6   80.46    2.84 
   5   0  -6   76.22    3.40 
  -5   0   6   77.09    2.83 
   6   0   6    9.41    0.97 
  -6   0   6    6.49    0.85 
   6   0   6    8.20    1.00 
   6   0  -6    9.43    1.60 
  -7   0   6  104.85    3.98 
  -7   0   6  101.70    3.83 
   7   0   6  106.47    4.04 
  -8   0   6    0.19    0.81 
  -9   0  -6    0.67    0.55 
  -9   0   6    2.11    1.18 
   9   0  -6    0.84    1.61 
  10   0   6   -0.26    0.76 
 -10   0  -6    0.62    0.52 
  10   0  -6   -0.40    1.37 
  10   0   6    0.29    0.55 
  11   0   6    9.17    0.99 
 -11   0  -6    9.09    0.79 
  11   0   6    8.28    0.78 
  11   0  -6    6.49    1.49 
  12   0   6    1.04    0.50 
  12   0   6    0.37    0.62 
  13   0   6    0.69    0.47 
  13   0   6    0.31    0.52 
   0  -1   6   19.94    1.11 
   0   1   6   19.00    1.11 
   0   1   6   21.00    0.99 
   0  -1   6   20.11    0.96 
  -1   1   6    9.55    0.71 
   1  -1   6    9.16    0.70 
  -1  -1   6    9.19    0.69 
   1   1   6    9.75    0.83 
   1   1   6    7.77    0.65 
  -1  -1   6    8.04    0.74 
  -2   1   6  136.21    4.43 
   2  -1   6  140.53    4.41 
  -2  -1   6  130.21    4.15 
   2   1   6  128.10    4.15 
   3  -1   6   52.59    2.01 
  -3   1   6   55.16    2.06 
  -3  -1   6   55.20    1.96 
   3   1   6   47.70    2.61 
   3   1   6   53.21    1.98 
   4  -1   6   32.82    1.48 
   4   1  -6   33.54    2.04 
  -4   1   6   33.15    1.52 
   4   1   6   33.17    1.52 
  -4  -1   6   34.28    1.51 
   5   1  -6  100.64    3.85 
   5  -1   6   85.19    4.13 
  -5   1   6   86.49    3.48 
   5  -1   6  100.40    3.37 
   5   1  -6   95.79    4.37 
  -5   1   6   98.77    3.39 
  -5  -1   6   96.31    3.35 
   5   1   6   89.56    3.52 
   5   1   6   99.29    3.38 
   6   1  -6    4.29    1.93 
   6  -1   6    6.47    0.91 
  -6   1   6    6.88    0.86 
   6   1  -6    6.64    1.51 
   6  -1   6    6.39    0.85 
  -6   1   6    6.08    0.88 
   6   1   6    5.00    0.80 
   6   1   6    5.14    0.91 
  -6  -1   6    4.73    0.73 
   7   1  -6   35.73    2.80 
   7  -1   6   32.47    1.98 
  -7   1   6   32.74    1.85 
  -7   1   6   34.47    1.97 
  -7  -1   6   33.29    1.79 
   7   1   6   36.63    2.04 
  -8   1   6    9.54    1.23 
   8   1   6    9.95    1.35 
  -9   1   6   26.43    2.06 
   9   1  -6   27.14    2.86 
  -9  -1  -6   23.10    1.39 
  -9   1  -6   25.14    1.48 
  10  -1   6    1.79    0.57 
  10  -1   6    1.79    0.79 
  10   1  -6    0.72    1.63 
 -10   1   6    0.58    1.01 
 -10   1  -6    1.40    0.58 
  10   1   6    1.77    0.83 
  10  -1  -6    2.16    2.12 
  10   1   6    0.71    0.60 
  11  -1   6    2.02    0.56 
  11  -1   6    2.16    0.79 
  11   1  -6    1.74    1.46 
  11   1   6    1.59    0.79 
 -11   1  -6    1.88    0.57 
  11   1   6    1.79    0.58 
  12  -1   6    1.09    0.48 
  12  -1   6    2.00    0.67 
  12   1   6    2.32    0.64 
  12   1   6    1.94    0.54 
 -12   1  -6    1.10    0.50 
  13  -1   6    1.04    0.50 
  13  -1   6    0.19    0.47 
  13   1   6    0.40    0.53 
  13   1   6   -0.74    0.50 
   0  -2   6    0.02    0.26 
   0   2   6    0.36    0.36 
  -1   2   6   52.54    1.91 
   1  -2   6   52.47    1.87 
   1   2   6   47.13    1.97 
  -1  -2   6   48.48    1.78 
   1   2   6   48.70    1.84 
  -1  -2   6   52.47    1.96 
   2  -2   6   12.22    0.77 
  -2   2   6   12.57    0.89 
   2   2   6   13.31    0.85 
  -2  -2   6   12.01    0.93 
  -2  -2   6   11.74    0.78 
   3  -2   6   52.97    1.96 
  -3   2   6   51.98    2.02 
  -3  -2   6   49.01    1.91 
   3   2   6   53.61    1.97 
   3   2   6   52.61    2.65 
   4   2  -6  126.34    4.66 
   4  -2   6  126.74    4.19 
  -4   2   6  127.85    4.25 
  -4  -2   6  125.57    4.13 
   4   2   6  124.78    4.15 
   5  -2   6    1.05    0.49 
  -5   2   6    1.53    0.57 
   5   2  -6    2.34    1.08 
  -5   2   6    1.23    0.63 
   5   2  -6    2.26    1.55 
   5   2   6    1.47    0.56 
  -5  -2   6    0.89    0.50 
   5   2   6    0.87    0.67 
  -6   2   6    1.27    0.71 
   6  -2   6   -0.27    0.66 
   6   2  -6    3.38    1.70 
   6   2  -6    0.92    1.12 
   6  -2   6    0.90    0.59 
  -6   2   6    0.68    0.64 
   6   2   6    0.37    0.56 
  -6  -2   6    1.46    0.58 
   6   2   6    0.80    0.71 
   7   2  -6   10.93    1.85 
  -7   2   6   11.32    1.22 
   7   2  -6   13.04    2.48 
   7   2   6   10.79    1.24 
   8   2  -6    3.41    1.70 
  -8   2   6    3.51    1.01 
   8   2   6    4.01    1.13 
   9   2  -6   12.62    1.94 
  -9   2   6   13.44    1.52 
  -9   2  -6   12.78    1.18 
  10   2  -6   10.39    2.06 
 -10   2   6    6.76    1.34 
  10  -2   6    7.53    0.95 
  10  -2   6    7.33    0.79 
  10   2   6    8.56    0.86 
 -10   2  -6    8.54    0.86 
  10   2   6    8.40    1.05 
  11   2  -6    3.54    1.48 
  11  -2   6    5.51    0.65 
  11  -2   6    6.14    0.91 
  11   2   6    4.93    0.89 
 -11   2  -6    7.10    0.73 
  11   2   6    4.93    0.72 
  12  -2   6   10.65    0.93 
  12  -2   6   11.87    0.90 
 -12   2   6    9.62    1.01 
  12   2   6   12.52    1.07 
 -12   2  -6   14.05    0.98 
  12   2   6   13.41    1.20 
   0   3   6  344.09   10.39 
   0  -3   6  340.35   10.33 
  -1   3   6   83.96    2.87 
   1  -3   6   86.60    2.81 
   1   3   6   85.73    2.87 
  -1  -3   6   83.91    2.79 
   2  -3   6   46.51    1.76 
  -2   3   6   49.91    1.87 
   2   3   6   48.48    1.84 
   3   3  -6  182.23    6.21 
   3  -3   6  177.88    5.76 
  -3   3   6  191.07    5.86 
   3   3   6  180.98    5.71 
   3   3   6  180.52    6.52 
  -4   3   6   38.16    1.68 
  -4   3   6   34.39    2.49 
   4  -3   6   36.78    1.56 
   4   3  -6   37.03    2.24 
   4   3   6   34.47    1.51 
   4   3   6   33.55    2.01 
   4   3   6   34.08    2.49 
   5  -3   6   29.02    1.44 
  -5   3   6   23.12    1.64 
   5   3  -6   32.18    2.22 
   5   3  -6   29.16    2.64 
  -5   3   6   31.18    1.56 
   5   3   6   26.06    1.72 
   5   3   6   26.84    1.37 
  -6   3   6    1.73    0.74 
   6   3  -6    1.59    1.80 
  -6   3   6    0.82    0.65 
   6   3  -6    0.06    1.13 
   6   3   6    1.51    0.60 
   6   3   6    1.06    0.86 
  -7   3   6   38.95    2.27 
   7   3  -6   41.62    3.81 
   7   3  -6   44.69    2.91 
   7   3   6   43.12    2.46 
   8   3  -6   -0.65    1.54 
   8   3  -6    1.22    2.09 
  -8   3   6    0.87    0.88 
   8   3   6    0.71    1.03 
  -9   3   6   50.78    2.76 
   9   3  -6   43.05    3.11 
   9   3  -6   44.51    3.51 
   9  -3   6   38.74    2.95 
   9  -3  -6   42.29    1.92 
   9   3   6   35.30    2.89 
   9   3   6   39.48    2.64 
  10  -3   6   18.03    1.25 
  10   3  -6   19.46    2.29 
  10  -3   6   18.58    1.48 
 -10   3   6   22.22    2.04 
 -10   3  -6   16.67    1.29 
  10  -3  -6   17.67    1.43 
  10   3   6   20.36    1.37 
  10   3   6   18.43    1.59 
  11   3  -6   12.57    2.01 
  11  -3   6   10.72    0.94 
 -11   3   6    9.22    1.07 
  11  -3   6   10.55    0.99 
 -11   3  -6    9.99    0.82 
  11   3   6    8.89    1.00 
  11   3   6    8.92    0.87 
  12  -3   6    1.25    0.44 
  12  -3   6    1.30    0.61 
 -12   3   6    1.84    0.67 
  12   3   6    1.03    0.55 
  12   3   6    0.25    0.67 
 -12   3  -6    1.45    0.52 
   0   4   6    6.92    0.62 
  -1   4   6   36.76    1.49 
   1   4   6   38.81    1.56 
   2   4  -6   24.86    1.72 
  -2   4   6   25.19    1.21 
   2   4   6   23.98    1.16 
  -3   4   6   43.83    1.78 
   3   4  -6   43.67    2.34 
   3   4   6   39.51    2.66 
   3   4   6   39.49    1.61 
   4   4  -6   79.16    3.37 
  -4   4   6   79.51    2.84 
  -4   4   6   71.92    3.00 
   4  -4   6   74.10    2.67 
   4   4   6   72.49    2.96 
  -5   4   6    6.78    0.97 
   5   4  -6    4.83    1.35 
   5   4  -6    3.58    1.78 
  -5   4   6    6.72    0.82 
   5   4   6    6.75    1.01 
  -6   4   6    1.01    0.77 
   6   4  -6    2.40    1.75 
  -6   4   6    1.02    0.59 
   6   4  -6    0.85    1.23 
   6   4   6    1.61    0.91 
   7   4  -6    8.80    1.79 
   7   4  -6    7.48    2.29 
  -7   4   6   11.33    1.40 
   7   4   6   11.84    1.48 
   8   4  -6   47.05    4.17 
  -8   4   6   41.25    2.53 
   8   4  -6   38.56    3.21 
   8   4   6   41.10    2.50 
   9  -4   6    3.72    0.72 
  -9   4   6    6.87    1.28 
   9  -4   6    4.69    0.95 
   9   4  -6    3.99    2.04 
   9   4  -6    5.55    1.59 
   9   4  -6    7.63    2.41 
   9   4   6    3.83    0.88 
   9   4   6    5.00    0.81 
   9  -4  -6    5.00    0.79 
  10  -4   6   -0.45    0.64 
  10  -4   6    0.44    0.51 
 -10   4   6   -0.61    1.06 
  10   4  -6   -0.03    1.70 
  10   4   6   -1.31    0.64 
  10   4   6    0.37    0.71 
 -10   4  -6   -0.25    0.54 
  10  -4  -6   -0.09    0.65 
  11  -4   6    6.10    0.86 
  11  -4   6    5.20    0.63 
  11   4  -6    6.36    1.73 
 -11   4   6    6.81    0.98 
  11   4   6    5.95    0.81 
 -11   4  -6    5.38    0.64 
  11  -4  -6    5.21    0.81 
  11   4   6    4.98    0.88 
  12  -4   6    2.15    0.64 
 -12   4   6    2.70    0.65 
  12  -4   6    3.01    0.46 
  12   4   6    1.84    0.55 
  12   4   6    2.63    0.65 
 -12   4  -6    2.77    0.54 
   1   5  -6   39.93    2.08 
  -2   5   6   36.91    1.61 
   2   5  -6   43.72    2.25 
   3   5  -6    1.95    0.98 
  -3   5   6    2.54    0.60 
  -3   5   6    2.32    0.66 
   3   5   6    3.23    0.73 
   4   5  -6   31.53    2.28 
  -4   5   6   32.06    1.58 
  -4   5   6   31.59    1.82 
   4   5   6   24.74    1.69 
  -4   5  -6   27.29    1.83 
  -5   5   6   40.77    2.25 
  -5   5   6   39.58    1.96 
   5   5  -6   44.18    2.80 
   5   5   6   36.53    2.02 
   6   5  -6    1.93    1.88 
  -6   5   6    2.81    0.87 
  -6   5   6    2.26    1.02 
   6   5  -6    4.47    1.55 
   6   5   6    2.63    0.97 
   7   5  -6   21.21    2.48 
  -7   5   6   21.31    2.04 
   7   5  -6   20.32    2.69 
   7   5   6   21.73    1.93 
   8   5  -6    3.04    1.63 
   8   5  -6    3.49    1.50 
   8   5  -6    4.59    2.31 
  -8   5   6    1.68    1.12 
   8   5   6    2.45    1.05 
   8  -5  -6    1.19    0.77 
   9   5  -6    6.96    1.65 
   9  -5   6    6.77    0.75 
  -9   5   6    8.49    1.42 
   9   5  -6    4.28    2.32 
   9  -5  -6    7.99    0.91 
   9   5   6    8.08    1.05 
   9   5   6    8.13    0.98 
  10   5  -6   -0.26    1.69 
  10  -5   6    2.30    0.75 
 -10   5   6    0.63    0.77 
  10  -5   6    0.67    0.51 
  10  -5  -6   -0.02    0.69 
 -10   5  -6    1.03    0.60 
  10   5   6    0.19    0.81 
  10   5   6    0.29    0.70 
  11   5  -6    5.40    1.66 
 -11   5   6    4.53    0.81 
  11  -5   6    3.89    0.57 
  11  -5   6    4.28    0.74 
  11   5   6    3.54    0.69 
  11  -5  -6    4.57    0.79 
 -11   5  -6    3.83    0.61 
  11   5   6    5.14    0.83 
  12  -5   6    3.45    0.49 
  12  -5   6    3.36    0.60 
 -12   5   6    3.13    0.64 
 -12   5  -6    3.93    0.50 
  12   5   6    3.47    0.55 
  12   5   6    3.53    0.64 
   0   6   6   26.65    1.94 
   0   6  -6   28.08    1.78 
   0   6   6   27.96    1.58 
  -1   6   6    0.68    0.53 
   1   6  -6   -0.22    0.81 
   1   6   6    0.34    0.57 
   1   6   6    0.74    1.14 
  -2   6   6   10.67    1.07 
   2   6  -6    9.71    1.32 
   2   6   6    9.44    1.00 
   3   6  -6   10.56    1.45 
  -3   6   6    9.96    1.11 
   3   6   6    7.16    0.91 
  -3   6  -6    6.72    1.12 
  -4   6   6   39.37    2.10 
   4   6  -6   43.06    2.79 
   4   6   6   36.72    2.04 
  -4   6  -6   36.38    2.25 
  -5   6   6   11.11    1.29 
   5   6  -6   10.70    1.77 
  -5   6  -6    9.27    1.35 
   5   6   6   10.79    1.16 
   6   6  -6    0.76    1.56 
  -6   6   6    2.18    1.03 
   6   6  -6   -0.64    1.89 
   6   6   6    1.45    0.91 
   7   6  -6   18.53    2.77 
   7   6  -6   16.44    2.39 
  -7   6   6   24.57    2.02 
   7   6   6   19.04    1.78 
  -8   6   6    6.63    1.13 
   8   6  -6    5.09    2.37 
   8   6  -6    3.37    1.79 
  -8   6   6    7.40    1.35 
   8   6  -6    7.69    1.62 
   8   6  -6    5.73    1.51 
   8   6   6    3.84    1.01 
   8   6   6    5.44    0.89 
   8   6   6    5.31    1.18 
   8  -6  -6    4.57    0.88 
   9  -6   6    7.36    0.74 
   9   6  -6    4.61    2.38 
  -9   6   6    5.99    0.96 
  -9   6   6    7.12    1.37 
   9   6  -6    6.45    1.64 
   9  -6  -6    5.75    0.87 
  -9   6  -6    5.90    0.73 
   9   6   6    5.55    0.88 
   9   6   6    4.08    0.98 
 -10   6   6   15.62    1.31 
  10   6  -6    8.58    1.65 
  10  -6   6   14.27    1.04 
  10  -6   6   12.88    1.11 
  10   6   6   14.97    1.32 
  10  -6  -6   10.27    1.08 
 -10   6  -6   10.95    0.91 
  10   6   6   10.45    1.06 
  11  -6   6    3.17    0.67 
  11   6  -6    2.90    1.46 
 -11   6   6    3.04    0.72 
  11  -6   6    3.08    0.51 
  11   6   6    3.16    0.62 
 -11   6  -6    3.07    0.53 
  11   6   6    3.46    0.69 
  12  -6   6    0.06    0.46 
  12  -6   6    0.10    0.45 
 -12   6   6   -0.53    0.58 
  12   6   6   -0.07    0.52 
  12   6   6    0.04    0.53 
   0   7   6   11.08    1.43 
   0   7   6   11.48    1.09 
   0   7  -6   10.99    1.39 
   1   7  -6   32.66    2.19 
  -1   7   6   28.51    1.71 
  -1   7  -6   29.93    1.90 
  -1   7  -6   27.05    1.90 
   1   7   6   25.80    2.10 
   1   7   6   29.48    1.70 
   2   7  -6   20.12    1.98 
  -2   7   6   21.52    1.50 
  -2   7  -6   19.19    1.62 
   2   7   6   15.15    1.78 
   2   7   6   18.35    1.42 
   3   7  -6   13.82    1.76 
  -3   7   6   16.16    1.48 
  -3   7  -6   12.77    1.44 
   3   7   6   14.14    1.31 
   4   7  -6    3.49    1.37 
  -4   7   6    7.12    1.09 
  -4   7  -6    5.33    1.17 
   4   7   6    3.74    0.86 
   5   7  -6   13.34    1.85 
  -5   7   6   10.96    1.33 
  -5   7  -6   11.74    1.45 
   5   7   6    9.96    1.64 
  -6   7   6   13.26    1.44 
   7   7  -6    1.73    1.66 
  -7   7   6    3.87    1.13 
   7   7  -6    3.17    1.41 
   7   7  -6    0.84    2.12 
   7  -7  -6    2.87    0.79 
  -8   7   6    1.41    1.00 
   8   7  -6    0.82    1.30 
   8   7  -6    2.33    1.26 
  -8   7   6    1.00    0.84 
   8   7   6   -0.18    0.80 
   8  -7  -6    0.05    0.69 
   8   7   6    0.23    0.75 
   9   7  -6    0.94    1.23 
  -9   7   6    1.00    1.07 
   9  -7   6    0.60    0.52 
  -9   7   6    0.34    0.70 
   9   7   6    1.20    0.82 
  -9   7  -6    0.06    0.53 
   9   7   6    1.51    0.69 
   9  -7  -6    1.15    0.77 
  10  -7   6    0.49    0.49 
 -10   7   6    0.23    0.67 
  10  -7   6   -0.22    0.68 
  10   7  -6   -0.49    1.31 
  10   7   6    0.01    0.71 
  10   7   6   -1.21    0.60 
 -10   7  -6    0.35    0.46 
  10  -7  -6   -0.04    0.69 
 -11   7   6    1.02    0.60 
  11  -7   6    0.69    0.42 
  11   7  -6    1.08    1.19 
  11  -7   6    1.59    0.56 
 -11   7  -6    0.55    0.44 
  11   7   6    1.07    0.62 
  11   7   6    1.10    0.56 
   0   8   6    0.64    1.13 
   0   8  -6    0.59    0.81 
   0   8  -6   -1.61    0.94 
   1   8  -6    4.74    1.08 
   1   8  -6    6.23    1.21 
  -1   8   6    7.06    1.43 
   1   8   6    4.83    1.32 
  -1   8  -6    6.15    1.15 
  -1   8  -6    5.99    1.13 
  -2   8   6    1.29    0.74 
   2   8  -6    2.77    1.17 
   2   8   6    0.97    1.20 
  -2   8  -6    0.64    0.79 
  -2   8  -6    1.25    1.09 
   3   8  -6    7.59    1.57 
  -3   8   6   13.54    1.31 
  -3   8  -6    9.07    1.26 
   3   8   6    9.57    1.79 
  -4   8   6    0.80    0.82 
   4   8  -6   -2.27    1.14 
  -4   8  -6    0.10    0.95 
  -5   8   6    3.67    1.02 
   5   8  -6    4.65    1.68 
  -5   8  -6    1.87    1.05 
  -6   8   6   12.35    1.54 
   6   8  -6    9.82    2.02 
   6  -8  -6    6.96    0.94 
   7   8  -6    3.47    1.39 
  -7   8   6    2.85    1.14 
  -7   8   6    4.08    0.86 
   7   8   6    2.74    0.85 
   7  -8  -6    3.02    0.80 
   7   8   6    5.05    1.16 
   7   8   6    3.51    0.82 
   8   8  -6   13.74    1.66 
  -8   8   6   13.12    1.24 
  -8   8   6   14.42    1.62 
   8   8   6   13.51    1.10 
   8   8   6   11.22    1.14 
   8  -8  -6   13.48    1.28 
   9  -8   6    1.06    0.51 
  -9   8   6    1.90    0.76 
   9   8  -6    1.39    1.22 
   9   8  -6   -0.15    2.09 
   9  -8  -6    1.35    0.73 
   9   8   6    1.25    0.69 
   9   8   6    0.49    0.71 
 -10   8   6   -0.77    0.60 
  10  -8   6    0.12    0.44 
  10  -8   6    0.14    0.64 
  10   8  -6   -1.25    1.93 
  10  -8  -6    1.01    0.68 
  10   8   6    0.29    0.64 
  10   8   6   -0.56    0.57 
  11  -8   6    4.33    0.55 
 -11   8   6    4.66    0.62 
  11  -8   6    5.05    0.55 
  11   8   6    3.98    0.72 
  11   8   6    4.96    0.61 
   0   9  -6   31.39    2.16 
   0   9  -6   36.70    2.51 
   0   9   6   31.71    2.65 
   1   9  -6   11.81    1.67 
  -1   9   6   11.26    1.76 
  -1   9  -6   10.57    1.41 
   1   9   6    9.96    1.80 
  -1   9  -6   11.09    1.52 
   2   9  -6   18.47    2.02 
  -2   9   6   19.06    2.38 
  -2   9  -6   18.12    1.72 
   2   9   6   17.21    2.19 
  -2   9  -6   18.07    1.90 
   3   9  -6    3.93    1.46 
   3   9   6    2.39    1.53 
  -3   9  -6    2.86    1.10 
   4   9  -6   19.84    2.29 
  -4   9  -6   19.40    1.92 
   5   9  -6   22.07    2.44 
  -5   9  -6   20.63    2.06 
   6   9  -6   24.83    2.18 
   6   9   6   24.99    1.95 
   6  -9  -6   23.37    1.54 
  -6   9  -6   23.24    1.51 
  -6   9  -6   22.50    1.42 
   6   9   6   25.14    1.60 
   6   9   6   23.33    1.70 
   7   9  -6   12.85    1.63 
  -7   9   6   12.75    1.14 
  -7   9  -6   11.97    1.16 
   7  -9  -6   12.44    1.07 
   7   9   6   12.50    1.13 
   7   9   6   12.51    1.05 
   7   9   6   13.20    1.52 
  -8   9   6   13.49    1.30 
   8   9  -6   14.28    1.65 
   8   9   6   14.95    1.56 
   8  -9  -6   14.36    1.18 
   8   9   6   16.35    1.36 
   8   9   6   18.48    1.53 
  -9   9   6   14.75    1.22 
   9   9  -6   12.56    1.38 
   9  -9   6   12.93    1.34 
   9  -9  -6   15.91    1.33 
   9   9   6   15.74    1.45 
   9   9   6   17.80    1.27 
  10  -9   6    1.10    0.43 
 -10   9   6    0.65    0.53 
  10  -9   6    0.33    0.57 
  10   9   6    0.38    0.54 
  10   9   6    0.89    0.67 
   0  10   6   -0.52    1.29 
   0  10  -6    0.90    1.19 
   0  10  -6    2.42    0.97 
  -1  10   6   63.68    3.99 
   1  10  -6   66.00    3.50 
   1  10   6   57.92    3.75 
  -1  10  -6   57.60    3.32 
  -1  10  -6   61.27    3.09 
  -2  10   6    0.54    1.73 
   2  10  -6    2.70    1.42 
  -2  10  -6    0.56    1.07 
   2  10   6    0.63    1.52 
  -2  10  -6    1.49    1.09 
  -3  10   6   14.56    2.33 
   3  10  -6   14.08    2.01 
  -3  10  -6   13.68    1.67 
   3  10   6   13.16    2.35 
   4  10  -6   -0.24    1.48 
  -4  10  -6   -0.09    1.01 
   4  10   6    0.73    1.89 
   5  10  -6   21.24    2.04 
   5  10   6   19.41    1.80 
   5  10   6   22.66    1.50 
  -5  10  -6   19.68    1.42 
  -5  10  -6   18.96    1.36 
   6  10  -6    4.12    1.26 
  -6  10  -6    3.66    0.73 
   6  10   6    2.00    0.89 
  -6  10  -6    3.36    0.70 
   6  10   6    3.26    1.20 
   6  10   6    1.97    0.71 
   7  10  -6   14.52    1.59 
  -7  10   6   13.29    1.16 
   7  10   6   14.03    1.09 
  -7  10  -6   13.15    1.18 
   7  10   6   16.43    1.56 
   7  10   6   14.07    1.22 
  -8  10   6    2.21    0.67 
   8  10  -6    2.85    1.17 
  -8  10  -6    2.46    0.61 
   8  10   6    2.35    0.84 
   8 -10  -6    2.51    0.75 
   8  10   6    1.10    0.97 
   8  10   6    2.54    0.71 
   9  10  -6   -0.35    1.04 
  -9  10   6    0.79    0.57 
   9  10   6    1.99    0.74 
   9 -10  -6    0.70    0.63 
   9  10   6    1.96    0.60 
 -10  10   6    1.07    0.49 
  10 -10   6    1.73    0.45 
  10  10   6    0.18    0.56 
  10  10   6    1.04    0.69 
   0  11  -6    2.76    1.29 
   0  11   6   -1.01    1.63 
  -1  11   6   11.88    2.29 
   1  11  -6    9.76    1.69 
  -1  11  -6    9.01    1.78 
  -1  11  -6   10.64    1.62 
   1  11   6   11.19    2.37 
   2  11  -6    9.73    0.99 
   2  11  -6    7.64    1.60 
   2  11  -6    6.66    1.09 
  -2  11   6   11.36    2.51 
  -2  11   6    8.11    0.83 
   2  11   6   12.10    0.98 
   2  11   6   14.37    2.52 
  -2  11  -6    9.70    1.00 
  -2  11  -6   11.44    1.09 
  -2  11  -6   11.80    1.56 
  -2  11  -6    9.83    1.78 
   2  11   6   11.29    1.63 
  -3  11   6    8.75    0.82 
  -3  11   6    8.95    2.30 
   3  11  -6    8.87    1.38 
   3  11   6    9.32    2.50 
  -3  11  -6   12.58    1.65 
  -3  11  -6   11.37    1.01 
   3  11   6    8.62    0.90 
  -3  11  -6    9.77    0.94 
   3  11   6    9.94    1.34 
  -4  11   6    2.31    0.82 
   4  11  -6    0.34    1.03 
  -4  11   6    0.34    1.86 
   4  11   6   -0.88    2.07 
  -4  11  -6    0.83    0.59 
   4  11   6    2.02    1.00 
  -4  11  -6    0.60    0.54 
   4  11   6    1.03    0.67 
  -5  11   6    5.68    2.04 
   5  11  -6    3.40    1.18 
  -5  11  -6    4.61    0.75 
  -5  11  -6    5.01    0.77 
   5  11   6    5.27    0.78 
   5  11   6    5.03    1.23 
   6  11  -6    5.69    1.24 
   6  11   6    7.08    1.29 
  -6  11  -6    7.14    0.86 
   6  11   6    7.30    0.86 
   6  11   6    6.12    0.94 
   7  11  -6    9.81    1.41 
   7  11   6    9.77    0.92 
   7  11   6    7.95    1.29 
   7  11   6    9.73    1.02 
  -7  11  -6    9.55    0.85 
  -8  11   6    1.61    0.59 
   8  11  -6    1.53    1.09 
   8  11   6    3.20    0.96 
   8  11   6    1.04    0.60 
   8  11   6    1.83    0.69 
  -8  11  -6    1.91    0.54 
   9  11  -6    0.73    0.95 
  -9  11   6    1.15    0.44 
   9  11   6    1.41    0.73 
   9  11   6    0.69    0.67 
   9  11   6    0.59    0.59 
   0  12  -6    0.68    0.67 
   0  12   6   -0.07    0.53 
   0  12  -6    0.21    0.52 
   0  12   6    4.27    1.99 
  -1  12   6   -2.16    1.92 
   1  12  -6    3.37    0.72 
  -1  12   6    1.69    0.60 
   1  12  -6    3.27    0.69 
   1  12   6    3.56    0.65 
   1  12   6    2.40    1.87 
  -1  12  -6    1.64    1.19 
  -1  12  -6    3.37    0.74 
  -1  12  -6    2.48    0.66 
  -2  12   6    2.83    0.62 
   2  12  -6    3.16    0.72 
  -2  12   6    2.28    1.75 
  -2  12  -6    3.33    0.67 
   2  12   6    3.50    1.04 
   2  12   6   -0.08    2.12 
  -2  12  -6    2.55    0.73 
   2  12   6    2.57    0.71 
  -2  12  -6    3.17    1.17 
   3  12  -6    3.07    0.75 
  -3  12   6    3.56    2.00 
  -3  12   6    3.75    0.60 
   3  12   6    3.45    1.04 
  -3  12  -6    3.18    0.72 
   3  12   6    2.97    0.74 
  -3  12  -6    3.48    0.72 
   3  12   6    2.75    2.33 
   4  12  -6    2.91    1.00 
  -4  12   6    2.49    0.62 
  -4  12  -6    2.17    0.73 
  -4  12  -6    3.29    0.70 
   4  12   6    2.87    0.70 
   5  12  -6    0.46    0.90 
  -5  12  -6    0.98    0.61 
   5  12   6    1.51    0.64 
  -5  12  -6    1.61    0.59 
   5  12   6    1.82    1.02 
   6  12  -6    0.87    0.92 
   6  12   6    3.08    1.03 
  -6  12  -6    3.41    0.61 
   6  12   6    2.78    0.64 
   6  12   6    0.93    0.76 
   7  12  -6    3.32    0.97 
   7  12   6    2.82    0.74 
   7  12   6    3.86    1.01 
  -7  12  -6    3.39    0.61 
   7  12   6    3.63    0.65 
   8  12  -6   18.74    1.67 
  -8  12  -6   16.36    1.02 
   8  12   6   16.11    1.39 
   8  12   6   19.61    1.18 
   8  12   6   17.99    1.32 
   0  13  -6   11.22    1.00 
   0  13  -6    9.17    0.92 
   0  13   6    9.82    0.84 
  -1  13   6    3.81    0.62 
   1  13  -6    4.35    0.99 
   1  13  -6    4.56    0.74 
  -1  13  -6    4.99    0.74 
   1  13   6    3.46    0.64 
  -1  13  -6    4.16    0.77 
  -2  13   6    2.34    0.57 
   2  13  -6    3.23    0.71 
  -2  13  -6    2.77    0.68 
  -2  13  -6    3.54    0.69 
   2  13   6    2.65    0.61 
   3  13  -6    2.40    0.72 
  -3  13   6    2.72    0.52 
   3  13   6    3.07    1.03 
  -3  13  -6    3.65    0.65 
   3  13   6    1.21    0.63 
  -3  13  -6    3.44    0.70 
   4  13  -6    2.66    0.65 
  -4  13   6    0.93    0.56 
  -4  13  -6    2.37    0.60 
   4  13   6    1.32    0.95 
   4  13   6    1.88    0.65 
  -4  13  -6    2.53    0.62 
   5  13  -6    1.73    0.71 
   5  13   6    1.63    0.91 
   5  13   6    1.97    0.63 
  -5  13  -6    1.42    0.58 
  -5  13  -6    1.89    0.56 
   6  13  -6    2.14    0.77 
   6  13   6    1.84    0.87 
  -6  13  -6    2.57    0.54 
   6  13   6    2.16    0.59 
   7  13  -6    0.69    1.15 
   7  13   6   -0.33    0.88 
   7  13   6    1.30    0.82 
   7  13   6    1.25    0.59 
  -7  13  -6    1.19    0.48 
   0  14   6   -0.34    0.45 
   0  14  -6   -0.69    0.51 
   0  14  -6    0.07    0.58 
   1  14  -6    1.03    0.56 
  -1  14   6   -0.07    0.45 
   1  14   6   -0.36    0.50 
  -1  14  -6    0.36    0.52 
  -1  14  -6    0.00    0.53 
   2  14  -6    6.86    0.78 
  -2  14   6    6.78    0.58 
  -2  14  -6    8.05    0.81 
   2  14   6    7.71    0.73 
  -3  14   6    2.58    0.53 
   3  14  -6    3.44    0.61 
   3  14   6    3.12    0.56 
  -3  14  -6    3.82    0.66 
  -3  14  -6    3.57    0.63 
   4  14  -6    0.49    0.50 
   4  14   6    0.76    0.79 
  -4  14  -6    0.56    0.51 
  -4  14  -6    1.13    0.52 
   4  14   6    1.41    0.49 
   5  14   6    0.72    0.51 
  -5  14  -6    1.34    0.46 
   5  14   6   -0.55    0.80 
   0  15  -6   22.70    1.18 
   0  15   6   23.20    1.09 
  -1  15   6    1.80    0.37 
   1  15  -6    1.03    0.49 
  -1  15  -6    1.11    0.46 
  -1  15  -6    1.47    0.53 
   1  15   6    0.93    0.46 
  -2  15   6    0.67    0.42 
   2  15  -6    1.15    0.49 
   2  15   6    1.22    0.48 
  -2  15  -6    1.49    0.50 
  -2  15  -6    1.68    0.51 
   3  15  -6   -0.08    0.39 
   3  15   6    0.06    0.49 
  -3  15  -6   -0.08    0.41 
  -3  15  -6   -0.26    0.44 
   0   0   7    0.26    0.37 
  -1   0   7  181.29    5.74 
   1   0   7  182.94    5.74 
   2   0   7   14.86    0.95 
  -2   0   7   14.04    0.93 
   3   0   7   27.26    1.33 
  -3   0   7   28.36    1.35 
   4   0   7    1.57    0.51 
  -4   0   7    1.86    0.52 
   5   0   7    6.70    0.93 
  -5   0   7    6.65    0.80 
   5   0   7    8.39    0.87 
   6   0   7   22.35    1.65 
  -6   0   7   22.56    1.48 
   6   0   7   24.56    1.44 
   7   0   7   20.67    1.72 
   9   0  -7   14.80    2.18 
  -9   0  -7   15.46    1.17 
  10   0   7    3.61    0.62 
 -10   0  -7    3.76    0.65 
  10   0  -7    1.97    1.65 
  10   0   7    3.69    0.88 
  11   0  -7    0.03    1.24 
  11   0   7    2.58    0.56 
  11   0   7    1.49    0.75 
 -11   0  -7    2.37    0.57 
  12   0   7    0.87    0.44 
  12   0   7    1.08    0.59 
   0   1   7   15.46    0.92 
   0  -1   7   14.18    0.86 
   1  -1   7   19.81    1.03 
  -1   1   7   20.06    1.05 
  -1  -1   7   19.90    1.06 
   1   1   7   19.56    1.05 
   2  -1   7    2.75    0.46 
  -2   1   7    2.21    0.49 
   2   1   7    4.04    0.55 
  -2  -1   7    3.15    0.51 
   3  -1   7   34.49    1.53 
  -3   1   7   34.98    1.55 
   3   1   7   34.14    1.55 
  -3  -1   7   35.49    1.53 
  -4   1   7    4.38    0.65 
   4  -1   7    4.70    0.66 
  -4  -1   7    6.39    0.70 
   4   1   7    4.44    0.67 
  -5   1   7   67.67    2.56 
   5  -1   7   72.31    2.56 
   5  -1   7   61.29    2.62 
   5   1  -7   55.53    3.41 
  -5   1   7   62.22    2.66 
   5   1   7   60.23    2.65 
  -5  -1   7   65.18    2.50 
   5   1   7   63.99    2.49 
  -6   1   7    1.11    0.68 
   6   1  -7    1.78    1.37 
  -6   1   7    1.56    0.67 
   6  -1   7    2.36    0.73 
   6  -1   7    2.58    0.69 
  -6  -1   7    1.86    0.63 
   6   1   7    1.81    0.69 
   6   1   7    1.72    0.76 
  -7   1   7   13.24    1.34 
   7  -1   7   14.82    1.45 
   7   1  -7   13.13    2.03 
   7   1   7   13.82    1.33 
  -8   1   7   42.58    2.47 
   8   1   7   45.20    2.66 
  -9   1   7    5.96    1.25 
   9   1  -7    6.97    1.76 
   9  -1   7    7.91    1.06 
  -9  -1  -7    6.75    0.79 
   9   1   7    5.77    1.09 
  -9   1  -7    7.56    0.82 
  10  -1   7    3.67    0.62 
 -10  -1  -7    4.91    0.68 
  10   1  -7    2.30    1.41 
 -10   1   7    4.56    1.41 
  10  -1   7    4.76    0.86 
 -10   1  -7    3.66    0.67 
  10   1   7    4.81    0.90 
  10   1   7    4.35    0.68 
  11  -1   7   -0.05    0.46 
  11  -1   7   -0.89    0.69 
  11   1  -7    0.24    1.24 
  11   1   7   -1.54    0.67 
  11   1   7    0.37    0.51 
 -11   1  -7    0.56    0.50 
 -12   1   7    5.88    0.87 
  12  -1   7    7.75    0.80 
  12  -1   7    7.65    0.64 
 -12   1  -7    7.90    0.69 
  12   1   7    7.96    0.80 
  12   1   7    6.48    0.64 
   0   2   7   44.05    1.70 
   0  -2   7   41.24    1.62 
  -1   2   7   44.14    1.71 
   1  -2   7   41.96    1.65 
  -1  -2   7   38.61    1.51 
   1   2   7   37.12    1.57 
  -2   2   7  128.54    4.15 
   2  -2   7  124.01    4.10 
   2   2   7  128.30    4.12 
  -2  -2   7  121.98    4.05 
   3  -2   7   10.03    0.80 
  -3   2   7   10.05    0.84 
   3   2   7   11.25    1.39 
  -3  -2   7   11.01    0.87 
   3   2   7   12.69    0.94 
   4  -2   7   34.68    1.51 
  -4   2   7   28.82    1.71 
  -4   2   7   34.62    1.59 
   4   2   7   30.20    1.69 
  -4  -2   7   30.40    1.43 
   4   2   7   30.20    1.50 
  -5   2   7   14.24    1.18 
   5   2  -7   14.25    1.59 
   5  -2   7   15.27    1.14 
  -5   2   7   14.73    1.35 
   5   2   7   15.61    1.40 
   5   2   7   14.96    1.11 
  -5  -2   7   16.03    1.11 
  -6   2   7    1.57    0.72 
   6   2  -7    1.36    1.93 
   6   2  -7    4.70    1.36 
   6  -2   7    2.73    0.95 
  -6   2   7    2.96    0.84 
   6  -2   7    2.98    0.76 
   6   2   7    3.18    0.90 
   6   2   7    2.25    0.70 
  -7   2   7   -1.28    0.74 
   7   2  -7   -0.91    1.39 
   7   2   7    0.15    0.82 
  -8   2   7   45.73    2.59 
   8   2  -7   46.32    3.44 
   8   2   7   48.83    2.71 
   9   2  -7   20.05    2.72 
   9  -2   7   18.45    1.46 
   9  -2   7   17.94    1.53 
  -9   2   7   18.42    1.72 
   9   2   7   20.98    1.70 
   9   2   7   19.91    1.37 
  -9   2  -7   18.64    1.33 
 -10   2   7    0.50    0.96 
  10  -2   7    1.04    0.54 
  10   2  -7    0.16    1.67 
  10  -2   7    0.40    0.66 
  10   2   7    0.70    0.56 
  10   2   7    1.20    0.78 
 -10   2  -7    0.83    0.57 
  11  -2   7    4.43    0.83 
  11  -2   7    4.03    0.58 
  11   2  -7    1.51    1.49 
 -11   2  -7    4.52    0.65 
  11   2   7    4.77    0.65 
  11   2   7    4.28    0.84 
 -12   2   7    0.98    0.66 
  12  -2   7    0.54    0.41 
  12  -2   7    0.81    0.57 
  12   2   7    1.85    0.63 
  12   2   7    1.43    0.51 
 -12   2  -7    2.14    0.51 
   0   3   7    9.13    0.73 
   0  -3   7    8.28    0.69 
   1  -3   7   59.25    2.14 
  -1   3   7   61.08    2.23 
  -1  -3   7   51.55    2.04 
   1   3   7   59.34    2.09 
  -2   3   7   51.80    2.03 
   2  -3   7   53.97    1.96 
   2   3   7   49.28    1.92 
  -3   3   7   14.91    1.08 
   3  -3   7   14.64    0.91 
   3   3   7   15.57    1.92 
   3   3   7   14.23    0.99 
  -4   3   7   16.82    1.33 
  -4   3   7   16.44    1.13 
   4   3  -7   19.16    2.13 
   4  -3   7   16.14    1.05 
   4   3   7   15.01    1.36 
   4   3   7   14.59    1.05 
   5  -3   7   13.86    1.03 
  -5   3   7   13.87    1.27 
  -5   3   7   13.88    1.16 
   5   3  -7   13.63    1.73 
   5   3   7    9.53    0.89 
   5   3   7   13.36    1.30 
   6   3  -7    8.14    3.23 
  -6   3   7   11.48    1.13 
   6   3  -7   13.64    1.76 
  -6   3   7   12.74    1.27 
   6   3   7   14.50    1.40 
   6   3   7   12.33    1.08 
  -7   3   7   10.51    1.29 
   7   3  -7   11.70    2.63 
   7   3  -7   10.05    1.85 
   7   3   7   11.33    1.45 
  -8   3   7    1.00    1.00 
   8   3  -7    0.78    1.58 
   8   3   7    1.39    1.07 
  -9   3   7    0.51    1.07 
   9   3  -7    1.30    1.48 
   9  -3   7    0.81    0.71 
  -9   3  -7    0.67    0.63 
   9  -3  -7    1.98    0.70 
   9   3   7    2.69    0.64 
   9   3   7    0.34    0.82 
 -10   3   7   11.46    1.48 
  10  -3   7   10.26    0.85 
  10   3  -7    8.75    2.00 
  10  -3   7    9.27    0.97 
  10  -3  -7    9.94    1.01 
 -10   3  -7    9.70    0.86 
  10   3   7    8.04    0.99 
  10   3   7    9.46    0.86 
  11  -3   7    3.08    0.74 
  11   3  -7    1.27    1.49 
 -11   3   7    4.46    0.91 
  11  -3   7    2.70    0.52 
 -11   3  -7    2.63    0.58 
  11   3   7    2.31    0.63 
  11   3   7    3.52    0.76 
 -12   3   7    3.38    0.68 
  12  -3   7    2.67    0.47 
  12  -3   7    3.69    0.64 
 -12   3  -7    3.49    0.57 
  12   3   7    2.91    0.57 
  12   3   7    3.09    0.66 
   0   4   7   81.10    2.82 
  -1   4   7  108.50    3.65 
   1   4   7  102.99    3.48 
  -2   4   7   30.79    1.41 
   2   4   7   31.18    1.44 
  -3   4   7    5.62    0.72 
  -3   4   7    4.04    0.73 
   3   4   7    3.64    0.79 
   3   4   7    4.37    0.60 
   4   4  -7    9.57    1.37 
  -4   4   7    6.01    0.78 
  -4   4   7    6.06    0.90 
   4   4   7    4.52    0.89 
   5  -4   7    0.20    0.53 
   5   4  -7   -0.01    1.19 
  -5   4   7    0.97    0.71 
  -5   4   7    1.16    0.57 
   5   4   7    0.92    0.79 
   6   4  -7   13.70    1.96 
  -6   4   7   18.85    1.76 
   6   4   7   20.28    1.85 
   7   4  -7   19.64    2.26 
   7   4  -7   19.64    2.94 
  -7   4   7   20.10    1.92 
   7   4   7   20.48    1.95 
  -8   4   7   -0.70    0.98 
   8   4  -7   -0.32    1.32 
   8   4  -7   -4.40    2.11 
   8   4  -7   -4.27    1.48 
  -8   4  -7   -0.14    0.59 
   8   4   7    0.23    1.02 
   8  -4  -7    0.76    0.69 
  -9   4   7    5.75    1.24 
   9  -4   7    3.76    0.86 
   9   4  -7    3.96    1.54 
   9   4   7    2.63    0.82 
  -9   4  -7    1.38    0.65 
   9   4   7    5.33    1.34 
   9  -4  -7    1.93    0.72 
   9   4   7    1.33    0.70 
  10  -4   7    4.39    0.66 
  10   4  -7    5.54    1.94 
  10  -4   7    4.32    0.82 
 -10   4  -7    5.29    0.71 
  10  -4  -7    3.94    0.79 
  10   4   7    4.25    0.86 
  10   4   7    3.67    0.76 
  11   4  -7    5.47    1.72 
  11  -4   7    5.73    0.60 
  11  -4   7    4.90    0.75 
 -11   4   7    5.51    0.87 
  11   4   7    6.45    0.76 
  11   4   7    5.26    0.87 
  11  -4  -7    6.19    0.82 
 -11   4  -7    6.78    0.69 
 -12   4   7    1.55    0.64 
  12  -4   7    1.50    0.56 
  12  -4   7    0.62    0.44 
  12   4   7    0.15    0.50 
  12   4   7    0.71    0.56 
 -12   4  -7    1.59    0.51 
   0   5   7    7.91    0.92 
  -1   5   7   58.49    2.47 
  -1   5   7   62.12    2.51 
   1   5   7   53.79    2.29 
  -2   5   7   14.02    0.97 
  -2   5   7   14.04    1.30 
   2   5   7   13.52    1.31 
  -3   5   7   10.27    0.89 
   3   5  -7   12.57    1.51 
  -3   5   7    9.51    1.10 
  -3   5  -7   10.01    1.25 
   3   5   7   10.57    1.09 
  -4   5   7   29.07    1.80 
  -4   5   7   29.58    1.61 
   4   5  -7   35.44    2.36 
  -4   5  -7   27.89    2.00 
   4   5   7   29.79    1.90 
  -5   5   7    8.52    0.93 
   5   5  -7    7.67    1.56 
  -5   5   7    8.40    1.12 
   5   5   7    9.99    1.20 
  -6   5   7   10.70    1.32 
   6   5  -7    8.79    1.64 
   6   5   7   11.13    1.33 
  -7   5   7   12.72    1.54 
   7   5  -7   10.18    2.01 
   7   5   7   14.43    1.57 
   8   5  -7    2.11    2.44 
  -8   5   7    3.53    1.16 
   8   5  -7    4.34    1.55 
   8   5  -7    4.94    1.64 
   8  -5  -7    5.66    0.92 
  -8   5  -7    5.95    0.77 
   8   5   7    6.73    1.32 
   8   5   7    4.88    1.18 
   8   5   7    4.70    1.10 
  -9   5   7    1.87    1.15 
   9   5  -7    4.65    1.65 
  -9   5  -7    1.12    0.60 
   9   5   7    0.95    0.81 
   9  -5  -7    0.46    0.72 
   9   5   7    1.54    1.13 
   9   5   7    1.32    0.71 
  10  -5   7   12.18    1.11 
  10   5  -7   14.73    2.17 
 -10   5   7   12.66    1.22 
  10  -5   7   14.38    1.32 
 -10   5  -7   14.37    1.11 
  10   5   7   13.53    1.30 
  10   5   7   12.18    1.21 
  10  -5  -7   14.92    1.38 
 -11   5   7    0.27    0.62 
  11   5  -7   -1.38    1.51 
  11  -5   7    0.34    0.42 
  11  -5   7   -0.15    0.56 
  11  -5  -7   -0.05    0.65 
 -11   5  -7   -0.15    0.47 
  11   5   7    1.44    0.66 
  11   5   7   -0.06    0.55 
 -12   5   7    2.38    0.66 
  12  -5   7    1.70    0.54 
  12  -5   7    2.17    0.52 
 -12   5  -7    1.72    0.44 
  12   5   7    0.86    0.54 
  12   5   7    1.52    0.59 
   0   6   7   36.45    1.86 
  -1   6   7   30.46    1.74 
   1   6   7   31.53    1.75 
   2   6  -7   99.08    4.93 
  -2   6   7  101.37    3.78 
  -2   6  -7   93.94    3.78 
   2   6   7   86.74    3.44 
  -3   6   7   20.26    1.57 
   3   6  -7   19.50    1.93 
   3   6   7   20.61    1.55 
  -3   6  -7   18.17    1.73 
   4   6  -7    4.19    1.33 
  -4   6   7    2.10    0.87 
  -4   6  -7    3.54    0.94 
   4   6   7    2.98    0.92 
   5   6  -7    5.54    1.52 
  -5   6   7    4.49    0.97 
   5   6   7    5.90    1.08 
  -5   6  -7    3.83    1.25 
   6   6  -7   13.84    2.03 
  -6   6   7   15.30    1.55 
   7   6  -7    2.92    1.76 
   7   6  -7    2.18    1.47 
  -7   6   7    2.24    1.13 
   7  -6  -7    2.26    0.83 
   7   6   7    2.73    1.09 
  -8   6   7    9.69    1.41 
   8   6  -7    8.73    1.58 
   8   6  -7    7.84    1.73 
  -8   6   7    6.02    1.09 
   8   6   7    5.78    1.21 
   8  -6  -7    7.21    0.98 
  -8   6  -7    7.36    0.80 
   8   6   7    5.91    1.05 
   8   6   7    7.81    0.91 
  -9   6   7    8.71    1.12 
  -9   6   7   11.74    1.50 
   9   6  -7   10.83    1.81 
   9   6   7    8.45    1.08 
  -9   6  -7    8.56    0.83 
   9   6   7    9.84    0.95 
   9  -6  -7    9.02    0.97 
  10  -6   7    5.98    0.81 
 -10   6   7    5.36    0.88 
  10   6  -7    4.77    1.71 
  10   6   7    4.74    0.76 
  10   6   7    4.91    0.87 
  10  -6  -7    6.25    0.88 
 -10   6  -7    4.50    0.63 
  11   6  -7    2.16    1.42 
  11  -6   7    0.84    0.47 
 -11   6   7    0.74    0.60 
  11  -6   7    0.87    0.59 
 -11   6  -7    1.79    0.48 
  11   6   7    1.12    0.62 
  11   6   7    0.90    0.54 
   0   7   7   17.71    1.35 
   0   7   7   14.66    2.32 
  -1   7   7   78.98    3.18 
   1   7   7   80.15    3.21 
  -2   7   7   52.57    2.47 
   2   7  -7   51.36    2.95 
  -2   7  -7   47.49    2.53 
   2   7   7   47.05    2.31 
   3   7  -7   10.71    1.67 
  -3   7   7    9.64    1.19 
  -3   7  -7   12.49    1.47 
   3   7   7   10.26    1.18 
   4   7  -7    2.18    1.28 
  -4   7   7    0.93    0.84 
   4   7   7    1.17    0.97 
  -4   7  -7    1.46    0.91 
  -5   7   7    9.30    1.33 
   5   7  -7    7.10    1.56 
   5   7   7    7.80    1.21 
  -5   7  -7    9.94    1.53 
  -6   7   7    0.80    0.96 
   6   7  -7   -1.07    1.45 
  -6   7  -7    2.02    1.14 
   6   7   7   -0.09    0.94 
   7   7  -7   30.59    3.10 
   7   7  -7   33.86    2.85 
  -7   7   7   34.68    2.41 
   7   7  -7   31.40    2.56 
  -7   7   7   34.86    2.01 
   7   7   7   31.80    1.70 
   7  -7  -7   30.29    1.82 
   7   7   7   34.40    2.36 
   7   7   7   30.91    1.89 
  -8   7   7    1.37    1.13 
   8   7  -7    4.03    1.41 
  -8   7   7    1.89    0.88 
   8   7  -7    3.43    1.53 
   8   7   7    3.21    0.86 
   8  -7  -7    1.33    0.76 
   8   7   7    3.26    0.70 
   9   7  -7    0.08    1.20 
  -9   7   7    2.15    0.76 
   9   7  -7    1.51    1.29 
   9   7   7    1.06    0.67 
  -9   7  -7    1.77    0.54 
   9   7   7    2.46    0.81 
   9  -7  -7    0.92    0.73 
 -10   7   7    4.55    0.82 
  10  -7   7    4.48    0.75 
  10   7  -7    4.30    1.44 
  10   7   7    3.65    0.69 
 -10   7  -7    4.50    0.61 
  10  -7  -7    3.92    0.77 
  10   7   7    3.68    0.78 
  11   7  -7    3.74    1.21 
 -11   7   7    2.01    0.60 
  11  -7   7    3.30    0.58 
 -11   7  -7    3.32    0.46 
  11   7   7    2.30    0.63 
  11   7   7    1.99    0.55 
   0   8  -7   94.65    3.92 
   0   8   7   93.71    3.58 
   0   8   7   81.61    4.06 
  -1   8   7    2.17    1.24 
  -1   8   7    4.20    0.91 
   1   8  -7    4.53    1.12 
   1   8  -7    3.06    1.28 
   1   8   7    2.50    0.84 
  -1   8  -7    2.79    1.01 
  -2   8   7   14.96    1.40 
   2   8  -7   13.57    1.83 
   2   8   7   14.79    1.47 
  -2   8  -7   13.47    1.55 
   3   8  -7    9.97    1.75 
  -3   8   7   12.42    1.30 
  -3   8  -7    9.18    1.39 
   4   8  -7   71.88    3.81 
  -4   8   7   70.10    3.27 
  -4   8  -7   59.05    3.20 
  -5   8   7    5.77    1.23 
   5   8  -7    5.98    1.66 
  -5   8  -7    6.96    1.34 
   6   8  -7   26.64    2.81 
   6   8  -7   28.23    3.71 
  -6   8   7   31.76    2.37 
   6  -8  -7   27.26    1.70 
   7   8  -7    5.39    1.56 
  -7   8   7    3.55    0.85 
  -7   8   7    4.03    1.25 
   7   8  -7    4.45    1.40 
   7   8   7    3.92    0.78 
   7   8   7    4.51    0.91 
   7   8   7    4.05    1.10 
   7  -8  -7    4.65    0.85 
  -8   8   7   16.80    1.40 
   8   8  -7   15.58    1.73 
  -8   8   7   14.52    1.75 
   8   8   7   16.44    1.47 
   8   8   7   14.92    1.36 
   8  -8  -7   13.90    1.34 
   9   8  -7    1.86    1.12 
   9   8  -7    2.79    1.37 
  -9   8   7    4.53    0.82 
   9   8   7    2.55    0.73 
   9   8   7    2.50    0.79 
   9  -8  -7    3.19    0.77 
  10   8  -7   -0.09    1.27 
  10  -8   7    0.72    0.61 
 -10   8   7    0.27    0.60 
  10   8   7    0.30    0.55 
  10  -8  -7   -0.31    0.62 
  10   8   7    0.27    0.64 
   0   9  -7    0.45    0.99 
   0   9   7    1.25    1.25 
   1   9  -7    5.59    1.19 
   1   9  -7    4.85    1.38 
  -1   9   7    4.41    1.50 
  -1   9  -7    5.78    1.24 
   1   9   7    4.23    1.45 
   2   9  -7   19.02    2.12 
  -2   9   7   20.07    2.32 
  -2   9  -7   17.89    1.83 
   3   9  -7    5.51    1.62 
  -3   9   7    6.39    1.79 
  -3   9  -7    7.42    1.42 
  -4   9   7    3.30    1.06 
   4   9  -7    1.39    1.38 
  -4   9  -7   -0.90    0.93 
   5   9  -7   11.61    2.10 
   5   9  -7    7.72    1.72 
  -5   9   7   12.67    1.48 
  -5   9  -7    8.32    0.91 
   5   9   7    7.04    1.73 
  -5   9  -7    9.35    1.40 
  -5   9  -7    9.40    1.62 
   5   9   7    7.46    1.37 
   6   9  -7    2.01    1.32 
  -6   9   7    2.89    1.18 
  -6   9  -7    1.56    0.70 
   6   9   7    2.54    0.68 
   6   9   7    4.65    1.10 
   6  -9  -7    2.83    0.80 
  -7   9   7    2.81    1.20 
  -7   9   7    3.36    0.83 
   7   9  -7    4.01    1.40 
   7  -9  -7    2.46    0.78 
   7   9   7    2.18    1.18 
   7   9   7    3.34    0.83 
   7   9   7    3.89    0.73 
  -8   9   7    2.85    0.78 
   8   9  -7    4.27    1.39 
   8   9   7    2.33    1.31 
   8  -9  -7    2.41    0.71 
   8   9   7    2.32    0.68 
   8   9   7    3.78    0.80 
   9   9  -7    4.89    1.21 
  -9   9   7    5.16    0.76 
   9   9   7    2.94    0.65 
   9  -9  -7    3.86    0.76 
   9   9   7    4.59    0.83 
 -10   9   7    0.48    0.48 
  10  -9   7    0.68    0.51 
  10   9   7    0.58    0.52 
  10   9   7    0.63    0.70 
   0  10   7    0.81    1.47 
   0  10  -7    1.51    1.02 
  -1  10   7    5.34    1.71 
   1  10  -7    4.18    1.48 
  -1  10  -7    4.04    1.13 
   1  10   7    2.21    1.62 
   2  10  -7   11.72    1.88 
  -2  10   7   12.73    2.25 
   2  10   7   15.25    2.19 
  -2  10  -7   11.91    1.64 
   3  10  -7    6.47    1.66 
  -3  10   7   10.57    2.17 
  -3  10  -7    7.27    1.45 
   4  10  -7    6.71    1.35 
   4  10  -7    3.96    1.61 
  -4  10  -7    6.28    1.33 
   4  10   7    7.85    1.30 
   4  10   7    4.34    0.79 
  -4  10  -7    7.67    0.88 
  -4  10  -7    6.39    0.82 
   5  10  -7    0.25    1.20 
   5  10   7    1.84    0.70 
   5  10   7    3.66    1.14 
  -5  10  -7    2.32    0.64 
  -5  10  -7    1.32    0.59 
   6  10  -7    5.56    1.37 
  -6  10  -7    5.52    0.78 
   6  10   7    7.46    0.81 
   6  10   7    4.38    1.13 
   7  10  -7    1.87    1.22 
  -7  10  -7    0.61    0.54 
   7  10   7   -0.47    0.97 
   7  10   7    0.28    0.80 
   7 -10  -7    1.76    0.67 
   7  10   7    1.42    0.65 
   8  10  -7    5.58    1.36 
  -8  10   7    6.95    0.79 
   8  10   7    4.99    0.98 
   8 -10  -7    6.84    0.81 
   8  10   7    6.30    0.75 
   8  10   7    7.03    1.15 
  -9  10   7    5.55    0.66 
   9  10   7    5.93    0.77 
   9 -10  -7    5.69    0.71 
   9  10   7    5.64    0.67 
   0  11  -7    1.91    0.64 
   0  11   7    2.41    0.89 
   0  11   7    2.10    1.70 
   0  11  -7    3.32    0.72 
   0  11  -7    0.25    1.11 
   1  11  -7   12.19    1.16 
   1  11  -7   15.76    2.05 
  -1  11   7   17.05    2.44 
   1  11  -7   12.21    1.10 
  -1  11  -7   13.70    1.21 
  -1  11  -7   15.80    1.89 
  -1  11  -7   15.44    1.33 
   1  11   7   15.37    1.10 
   1  11   7   15.05    2.46 
  -2  11   7   37.88    3.57 
   2  11  -7   31.10    1.72 
   2  11   7   33.23    3.40 
  -2  11  -7   37.97    2.70 
   2  11   7   32.81    2.14 
  -2  11  -7   32.18    1.65 
  -2  11  -7   32.15    1.79 
   2  11   7   32.35    1.71 
   3  11  -7    3.30    0.91 
  -3  11   7    7.12    2.06 
  -3  11  -7    3.62    1.37 
   3  11   7    2.87    0.69 
  -3  11  -7    2.89    0.70 
   3  11   7    2.79    1.12 
  -3  11  -7    3.85    0.72 
  -4  11   7    2.04    2.04 
   4  11  -7    1.54    1.04 
   4  11   7    3.70    1.10 
   4  11   7    3.77    0.69 
  -4  11  -7    2.66    0.75 
  -4  11  -7    2.34    0.66 
  -5  11  -7    0.28    0.52 
  -5  11  -7    0.54    0.60 
   5  11   7    1.69    1.02 
   5  11   7   -0.50    0.58 
   6  11  -7    0.69    1.02 
   6  11   7    0.60    0.61 
  -6  11  -7    0.61    0.49 
   6  11   7   -0.56    1.04 
   7  11  -7    7.24    1.28 
  -7  11  -7    7.93    0.80 
   7  11   7    7.65    0.79 
   7  11   7    6.75    0.92 
   7  11   7    8.56    1.29 
   8  11  -7    8.16    1.29 
   8  11   7    7.92    0.81 
  -8  11  -7    8.95    0.77 
   8  11   7    8.12    0.77 
   8  11   7    9.59    1.09 
   0  12  -7    2.11    0.63 
   0  12   7    2.42    0.61 
   0  12   7   -0.15    2.07 
   0  12  -7    1.19    0.64 
  -1  12   7    2.36    0.59 
  -1  12   7    4.31    1.95 
   1  12  -7    3.32    0.73 
   1  12  -7    2.25    0.69 
  -1  12  -7    2.34    0.71 
   1  12   7    2.26    0.58 
   1  12   7    4.65    1.93 
  -1  12  -7    2.84    1.17 
  -1  12  -7    2.72    0.66 
   2  12  -7    2.58    0.73 
  -2  12   7    0.79    2.38 
   2  12  -7    2.43    0.69 
  -2  12  -7    3.68    0.72 
   2  12   7    3.89    0.70 
   2  12   7    4.24    1.05 
  -2  12  -7    3.70    0.72 
  -2  12  -7    2.27    1.14 
   3  12   7    2.69    0.68 
  -3  12  -7    2.79    0.67 
  -3  12  -7    3.42    0.69 
   3  12   7    3.84    1.02 
   4  12  -7    1.59    1.06 
  -4  12  -7   -0.03    0.53 
  -4  12  -7   -0.06    0.58 
   4  12   7   -0.87    0.99 
   4  12   7    0.97    0.60 
   5  12  -7    5.32    0.98 
  -5  12  -7    6.41    0.78 
  -5  12  -7    5.87    0.82 
   5  12   7    4.79    0.71 
   5  12   7    3.87    1.18 
   6  12  -7    4.14    0.98 
   6  12   7    4.01    0.96 
   6  12   7    2.72    0.64 
  -6  12  -7    3.27    0.64 
   7  12  -7    1.75    1.09 
  -7  12  -7    2.58    0.50 
   7  12   7    1.39    0.93 
   7  12   7    1.78    0.59 
   8  12   7    0.49    0.75 
   8  12   7    2.27    0.61 
   0  13  -7    1.09    0.62 
   0  13   7    0.15    0.51 
   0  13  -7   -0.71    0.54 
  -1  13   7    2.22    0.59 
   1  13  -7    2.58    0.71 
   1  13  -7    2.52    0.66 
   1  13   7    1.68    0.56 
  -1  13  -7    1.76    0.65 
  -1  13  -7    3.34    0.71 
  -2  13   7    8.36    0.71 
   2  13  -7    8.64    0.89 
  -2  13  -7    9.16    0.88 
  -2  13  -7    8.27    0.85 
   2  13   7    9.29    0.77 
   3  13   7    4.24    1.06 
  -3  13  -7    5.92    0.77 
  -3  13  -7    5.24    0.76 
   3  13   7    4.79    0.66 
  -4  13  -7    5.33    0.72 
  -4  13  -7    5.97    0.74 
   4  13   7    4.54    0.68 
   4  13   7    3.49    1.03 
   5  13  -7    3.45    0.82 
   5  13   7    6.52    1.07 
   5  13   7    5.15    0.70 
  -5  13  -7    7.50    0.74 
   6  13  -7   -0.02    0.72 
   6  13   7   -1.57    0.52 
   6  13   7   -0.69    0.83 
  -6  13  -7   -0.60    0.43 
   0  14  -7    5.87    0.69 
   0  14   7    4.60    0.59 
   0  14  -7    5.37    0.74 
  -1  14   7    2.35    0.45 
   1  14  -7    1.33    0.56 
   1  14  -7    1.01    0.57 
  -1  14  -7    2.10    0.62 
  -1  14  -7    0.96    0.52 
   1  14   7    1.34    0.48 
  -2  14   7    5.92    0.54 
   2  14  -7    4.61    0.64 
   2  14   7    4.49    0.61 
  -2  14  -7    6.41    0.75 
  -2  14  -7    4.83    0.64 
   3  14  -7    0.76    0.58 
  -3  14  -7   -0.08    0.49 
   3  14   7    0.34    0.45 
  -3  14  -7    0.44    0.49 
   3  14   7   -0.83    0.73 
  -4  14  -7    3.82    0.59 
  -4  14  -7    3.64    0.59 
   4  14   7    3.92    0.56 
   4  14   7    2.25    0.82 
  -5  14  -7   -0.30    0.45 
   5  14   7    0.59    0.51 
   5  14   7   -0.34    0.86 
   0  15  -7    0.69    0.48 
   0  15  -7    1.01    0.39 
   0  15   7    1.03    0.40 
  -1  15   7    2.15    0.43 
   1  15  -7    2.50    0.43 
  -1  15  -7    3.03    0.51 
   1  15   7    1.27    0.44 
  -1  15  -7    2.00    0.48 
   2  15  -7    1.70    0.41 
  -2  15   7   -0.08    0.46 
  -2  15  -7    0.44    0.41 
  -2  15  -7    0.27    0.44 
   2  15   7    0.35    0.46 
   0   0   8   12.30    0.91 
   1   0   8  125.91    4.22 
  -1   0   8  129.69    4.23 
   2   0   8    0.11    0.43 
  -2   0   8   -0.22    0.41 
   3   0   8   35.78    1.60 
  -3   0   8   34.79    1.59 
   4   0   8    8.91    0.87 
  -4   0   8    9.54    0.93 
   4   0   8    9.40    0.94 
  -5   0   8   74.13    2.88 
   5   0   8   77.66    2.88 
   5   0   8   73.63    3.02 
  -6   0   8   -0.11    0.60 
   6   0   8   -0.34    0.64 
   6   0   8   -1.19    0.63 
   7   0   8   26.45    1.92 
   8   0   8    4.97    1.20 
   9   0  -8    2.76    1.82 
   9   0   8    6.12    0.93 
  -9   0  -8    5.16    0.73 
  10   0  -8    0.73    1.39 
 -10   0  -8    0.19    0.52 
  10   0   8    1.08    0.65 
  10   0   8   -0.29    0.71 
  11   0   8    2.34    0.56 
 -11   0  -8    3.04    0.58 
  11   0   8    2.87    0.75 
  11   0  -8    0.06    1.33 
  12   0   8    0.17    0.53 
 -12   0  -8    0.60    0.51 
  12   0   8   -0.04    0.43 
   0   1   8   60.87    2.31 
   0  -1   8   63.72    2.29 
  -1   1   8   70.60    2.59 
   1  -1   8   71.60    2.56 
  -1  -1   8   64.06    2.34 
   1   1   8   63.17    2.36 
  -2   1   8   57.74    2.19 
   2  -1   8   56.81    2.16 
   2   1   8   61.79    2.34 
  -2  -1   8   62.46    2.31 
  -3   1   8   12.87    1.01 
   3  -1   8   14.80    1.02 
   3   1   8   14.24    1.06 
  -3  -1   8   14.77    1.02 
  -4   1   8   53.96    2.13 
  -4   1   8   43.70    2.18 
   4  -1   8   53.52    2.11 
  -4  -1   8   55.15    2.21 
   4   1   8   58.32    2.29 
   4   1   8   52.13    2.38 
  -5   1   8   78.65    2.96 
   5  -1   8   75.14    3.06 
  -5   1   8   72.53    3.07 
   5  -1   8   80.17    2.95 
  -5  -1   8   77.97    2.96 
   5   1   8   82.72    3.03 
   5   1   8   77.73    3.22 
   6  -1   8   23.36    1.51 
  -6   1   8   19.32    1.70 
  -6   1   8   20.41    1.47 
   6  -1   8   22.00    1.62 
   6   1   8   23.12    1.51 
  -6  -1   8   20.93    1.43 
   6   1   8   22.66    1.74 
  -7   1   8    1.50    0.88 
   7   1   8    1.88    0.87 
  -8   1   8    9.13    1.31 
   8   1   8   10.81    1.43 
  -9  -1  -8    0.98    0.57 
   9  -1   8    1.10    0.74 
   9   1  -8    2.36    1.58 
  -9   1  -8    2.58    0.66 
   9   1   8    0.84    0.81 
 -10  -1  -8   11.89    1.07 
  10   1  -8   10.16    1.76 
  10  -1   8   12.96    1.10 
 -10   1  -8   14.73    1.13 
  10   1   8   14.44    1.46 
  10   1   8   12.98    1.15 
  11   1  -8    0.63    1.08 
  11  -1   8    0.26    0.48 
  11  -1   8    1.71    0.69 
  11   1   8    0.26    0.67 
  11   1   8    1.12    0.54 
 -11   1  -8    0.72    0.52 
 -12   1   8    2.50    0.72 
  12  -1   8    4.18    0.52 
  12  -1   8    5.09    0.64 
  12   1   8    3.61    0.55 
  12   1   8    3.27    0.63 
 -12   1  -8    3.75    0.54 
   0  -2   8    9.29    0.76 
   0   2   8    8.88    0.77 
  -1   2   8   15.49    1.06 
   1  -2   8   14.81    0.93 
  -1  -2   8   14.28    0.92 
   1   2   8   16.06    1.03 
  -2   2   8   63.62    2.34 
   2  -2   8   60.43    2.29 
  -2  -2   8   61.36    2.30 
   2   2   8   61.78    2.33 
  -3   2   8   16.49    1.78 
   3  -2   8   19.35    1.14 
  -3   2   8   20.83    1.22 
  -3  -2   8   22.92    1.19 
   3   2   8   21.85    1.25 
   3   2   8   18.68    1.42 
  -4   2   8   20.13    1.27 
   4  -2   8   20.59    1.21 
  -4   2   8   18.22    1.41 
   4   2   8   18.93    1.44 
   4   2   8   21.95    1.31 
  -4  -2   8   20.20    1.20 
   5  -2   8   30.10    1.60 
  -5   2   8   27.83    1.74 
  -5   2   8   31.69    1.65 
  -5  -2   8   26.57    1.74 
   5   2   8   27.36    1.76 
   5   2   8   27.56    1.53 
  -6   2   8   16.40    1.60 
   6  -2   8   16.58    1.42 
   6   2   8   13.92    1.19 
   6   2   8   17.32    1.65 
  -7   2   8    2.40    0.90 
   7   2   8    2.79    0.96 
   8   2  -8    2.05    1.56 
  -8   2   8   -0.02    0.95 
  -8  -2  -8    0.93    0.94 
   8   2   8    1.41    1.02 
  -8   2  -8    0.91    0.63 
   9   2  -8   -0.74    1.51 
  -9   2   8    0.53    0.92 
   9  -2   8   -0.37    0.66 
   9   2   8    0.22    0.78 
  -9   2  -8    0.00    0.55 
  10  -2   8    4.16    0.79 
  10   2  -8    1.44    1.29 
  10   2   8    4.29    0.70 
 -10   2  -8    5.25    0.72 
  10   2   8    4.86    0.89 
  11  -2   8    6.21    0.82 
  11  -2   8    5.98    0.86 
  11   2  -8    3.76    1.28 
  11   2   8    6.77    0.82 
  11   2   8    5.75    0.70 
 -11   2  -8    7.42    0.73 
  12  -2   8    5.74    0.71 
  12  -2   8    4.99    0.64 
 -12   2   8    4.61    0.75 
 -12   2  -8    7.55    0.67 
  12   2   8    5.93    0.62 
  12   2   8    6.27    0.75 
   0  -3   8   72.59    2.58 
   0   3   8   74.04    2.66 
  -1   3   8   70.05    2.51 
   1  -3   8   63.51    2.38 
   1   3   8   68.08    2.52 
   2  -3   8   12.07    0.85 
  -2   3   8   12.26    1.21 
  -2   3   8   12.43    0.97 
   2   3   8   12.65    0.98 
   2   3   8   11.74    1.05 
   3  -3   8   11.16    0.88 
  -3   3   8    6.96    0.93 
  -3   3   8   10.33    0.88 
   3   3   8    8.75    0.98 
   3   3   8    9.92    0.85 
  -4   3   8   14.75    1.30 
  -4   3   8   15.15    1.18 
   4  -3   8   14.87    1.06 
   4   3   8   14.77    1.42 
   4   3   8   14.89    1.12 
  -5   3   8   19.73    1.59 
  -5   3   8   19.48    1.39 
   5  -3   8   17.39    1.23 
   5   3   8   20.43    1.61 
   5   3   8   19.70    1.28 
  -6   3   8   11.32    1.28 
   6   3   8   10.36    1.30 
  -7   3   8   62.13    3.01 
   7   3  -8   57.81    3.74 
   7   3   8   70.38    3.33 
   8   3  -8    4.17    1.53 
  -8   3   8    6.62    1.21 
   8   3  -8    2.41    1.84 
   8  -3  -8    4.05    0.90 
   8   3   8    6.02    1.28 
  -8   3  -8    5.37    0.76 
   9   3  -8   28.18    1.76 
  -9   3   8   30.63    2.23 
   9   3  -8   30.31    2.88 
   9  -3   8   29.99    1.67 
   9   3   8   26.51    1.83 
   9  -3  -8   26.29    1.65 
   9   3   8   29.02    1.60 
   9   3   8   33.32    2.38 
  -9   3  -8   28.62    1.53 
  10   3  -8    0.64    1.61 
  10  -3   8    3.70    0.74 
  10   3   8    2.94    0.77 
  10   3   8    2.61    0.69 
 -10   3  -8    5.09    0.70 
  11   3  -8    3.09    1.27 
  11  -3   8    4.22    0.70 
 -11   3   8    3.14    0.81 
  11   3   8    6.23    0.82 
  11   3   8    5.22    0.92 
 -11   3  -8    4.14    0.61 
 -12   3   8    1.12    0.64 
  12  -3   8    0.43    0.55 
  12   3   8    0.51    0.61 
 -12   3  -8    1.85    0.51 
  12   3   8    1.48    0.51 
   0   4   8   17.12    1.30 
   0   4   8   20.99    1.12 
  -1   4   8   18.97    1.12 
  -1   4   8   17.75    1.32 
   1   4   8   19.17    1.12 
   1   4   8   14.43    1.26 
  -2   4   8   19.71    1.17 
  -2   4   8   16.94    1.37 
   2   4   8   19.43    1.42 
   2   4   8   18.47    1.18 
  -3   4   8   11.24    1.14 
  -3   4   8   12.54    1.00 
   3   4   8   12.02    1.00 
   3   4   8   11.54    1.13 
  -4   4   8   10.95    1.01 
  -4   4   8   11.70    1.18 
   4   4   8    8.65    0.93 
   4   4   8   10.20    1.18 
  -5   4   8    8.75    1.11 
  -5   4   8   10.38    1.08 
   5   4   8    9.69    1.20 
   6   4  -8   10.73    2.09 
  -6   4   8   14.04    1.44 
   6   4   8   21.36    1.86 
   7   4  -8   32.89    2.84 
  -7   4   8   32.08    2.28 
   7   4   8   30.36    2.33 
  -8   4   8    5.53    1.23 
   8   4  -8    4.70    1.63 
   8   4  -8    2.66    1.92 
   8   4  -8    5.18    1.02 
   8   4   8    5.25    1.19 
  -8   4  -8    7.84    0.84 
   8   4   8   10.23    1.43 
   8  -4  -8    6.93    0.97 
  -9   4   8    1.43    1.12 
   9  -4   8    1.69    0.77 
   9   4  -8    2.08    1.46 
   9   4   8    2.96    0.73 
   9   4   8    2.16    1.18 
   9   4   8    1.32    0.79 
   9  -4  -8    1.88    0.69 
  -9   4  -8    1.04    0.55 
  10  -4   8    5.02    0.80 
  10   4  -8    4.84    1.87 
 -10   4  -8    5.40    0.72 
  10   4   8    4.19    0.85 
  10  -4  -8    5.10    0.78 
  10   4   8    5.13    0.75 
  11  -4   8    3.04    0.65 
 -11   4   8    2.66    0.75 
  11   4  -8    2.39    1.55 
  11   4   8    1.09    0.71 
 -11   4  -8    2.63    0.52 
  11  -4  -8    1.91    0.64 
  11   4   8    3.09    0.59 
 -12   4   8    0.03    0.63 
  12  -4   8    0.29    0.50 
  12   4   8   -0.07    0.57 
  12   4   8    0.20    0.51 
 -12   4  -8    1.11    0.46 
   0   5   8   43.05    2.10 
  -1   5   8   69.03    2.88 
  -1   5   8   72.39    2.65 
   1   5   8   70.67    2.91 
  -2   5   8   18.73    1.36 
  -2   5   8   15.83    1.15 
   2   5   8   14.19    1.37 
  -3   5   8   14.98    1.14 
  -3   5   8   16.66    1.40 
   3   5   8   15.50    1.47 
  -3   5  -8   16.91    1.65 
  -4   5   8    2.48    0.68 
  -4   5   8    4.27    0.94 
   4   5   8    4.26    0.96 
  -4   5  -8    4.93    1.16 
  -5   5   8    2.26    0.87 
   5   5   8    3.52    0.99 
   6   5  -8   54.66    3.68 
  -6   5   8   64.52    2.98 
   6   5   8   57.17    2.95 
  -7   5   8    2.03    1.00 
   7   5  -8    0.63    1.53 
   7   5  -8   -1.19    1.68 
  -7   5  -8    0.82    0.59 
   7   5   8    0.34    1.13 
   7  -5  -8    0.43    0.80 
  -8   5   8    2.00    0.98 
   8   5  -8    1.13    1.59 
   8   5  -8    1.35    0.98 
   8   5   8    1.31    1.06 
  -8   5  -8    1.64    0.57 
   8   5   8    1.01    0.69 
   8  -5  -8    1.42    0.76 
   8   5   8    2.00    0.77 
   9  -5   8   26.59    1.72 
   9   5  -8   31.65    2.88 
  -9   5   8   25.63    2.10 
   9   5   8   27.39    1.78 
  -9   5  -8   25.39    1.36 
   9   5   8   23.24    1.57 
   9  -5  -8   23.95    1.62 
   9   5   8   22.78    1.98 
  10   5  -8   -1.82    1.58 
 -10   5   8    1.59    0.84 
  10  -5   8    0.44    0.64 
  10   5   8    1.36    0.61 
  10  -5  -8    0.73    0.67 
 -10   5  -8    1.12    0.54 
  10   5   8   -1.18    0.77 
  11  -5   8    0.68    0.56 
 -11   5   8    0.73    0.61 
  11   5  -8    1.95    1.41 
  11  -5  -8    0.47    0.60 
  11   5   8    0.30    0.61 
  11   5   8    1.55    0.49 
 -11   5  -8    0.13    0.43 
   0   6   8   11.77    1.15 
  -1   6   8   28.98    1.76 
   1   6   8   26.95    1.73 
  -2   6   8    3.07    0.81 
  -2   6  -8    3.62    1.06 
   2   6   8    3.54    0.86 
  -3   6   8    1.41    0.85 
  -3   6  -8    3.14    1.02 
   3   6   8    2.83    0.80 
  -4   6   8   62.36    3.00 
   4   6   8   59.96    2.92 
  -4   6  -8   62.00    3.07 
  -5   6   8   12.68    1.51 
   5   6  -8   10.49    2.23 
  -5   6  -8   12.08    1.67 
   5   6   8   11.27    1.36 
  -6   6   8   42.68    2.60 
   6   6  -8   38.60    3.23 
   6   6   8   41.75    2.53 
  -7   6   8    3.84    1.19 
   7   6  -8    1.86    1.72 
   7   6  -8    2.48    1.56 
   7  -6  -8    1.85    0.80 
   7   6   8    2.11    1.21 
  -8   6   8   18.74    1.61 
  -8   6   8   16.89    1.67 
   8   6  -8   15.59    2.03 
   8   6  -8   18.52    2.00 
   8   6   8   12.16    1.05 
   8   6   8   12.08    1.18 
  -8   6  -8   14.41    1.10 
   8  -6  -8   16.58    1.45 
   8   6   8   16.71    1.57 
   9   6  -8   21.31    2.75 
  -9   6   8   21.45    1.62 
  -9   6  -8   21.09    1.28 
   9   6   8   20.81    1.41 
   9   6   8   21.93    1.62 
   9  -6  -8   20.70    1.50 
  10   6  -8    3.26    1.71 
  10  -6   8    2.66    0.64 
 -10   6   8    2.51    0.74 
 -10   6  -8    2.26    0.56 
  10  -6  -8    0.87    0.69 
  10   6   8    1.10    0.59 
  10   6   8    0.70    0.76 
 -11   6   8    2.35    0.62 
  11  -6   8    3.03    0.59 
  11   6  -8    2.19    1.22 
 -11   6  -8    2.54    0.46 
  11   6   8    1.01    0.52 
  11   6   8    3.25    0.67 
   0   7   8  169.11    5.81 
  -1   7   8   40.59    2.17 
  -1   7  -8   37.43    2.44 
   1   7   8   36.72    2.11 
  -2   7   8   11.29    1.27 
  -2   7  -8   10.52    1.40 
   2   7   8    8.96    1.15 
  -3   7   8    3.72    0.95 
  -3   7  -8    4.79    1.10 
   3   7   8    4.33    1.08 
  -4   7   8   40.92    2.53 
   4   7   8   36.48    2.28 
  -4   7  -8   33.55    2.40 
  -5   7   8    5.81    1.23 
   5   7  -8    5.96    1.73 
   5   7   8    5.67    1.06 
  -5   7  -8    3.36    1.32 
   6   7  -8   53.98    4.21 
   6   7  -8   46.10    3.28 
  -6   7   8   52.11    2.90 
   6   7   8   43.01    2.54 
   6  -7  -8   43.33    2.09 
   7   7  -8   -0.20    1.43 
  -7   7   8    0.23    1.04 
  -7   7   8    0.52    0.83 
   7   7  -8    1.30    1.45 
   7   7   8   -0.53    0.65 
   7   7   8    0.44    1.01 
   7  -7  -8    0.09    0.73 
   7   7   8    0.44    1.07 
  -8   7   8    7.51    1.37 
   8   7  -8    5.50    1.54 
  -8   7   8    6.45    0.99 
   8   7  -8    5.93    1.56 
   8  -7  -8    5.93    0.92 
   8   7   8    6.97    0.85 
   8   7   8    6.06    0.96 
   8   7   8    4.04    1.25 
   9   7  -8   11.47    1.69 
   9   7   8   -0.31    0.56 
   9   7   8    0.91    0.71 
   9  -7  -8    0.05    0.66 
  10  -7   8    4.83    0.71 
 -10   7   8    4.30    0.77 
  10   7  -8    3.61    1.44 
  10   7   8    2.65    0.69 
  10   7   8    3.00    0.64 
  10  -7  -8    2.89    0.74 
  11  -7   8    2.77    0.54 
 -11   7   8    0.49    0.52 
  11   7   8    0.71    0.53 
  11   7   8    1.34    0.64 
   0   8  -8    2.45    1.14 
   0   8   8    1.58    0.86 
  -1   8   8    5.11    0.98 
  -1   8  -8    4.92    1.19 
   1   8   8    6.18    1.07 
  -2   8   8   30.05    2.05 
   2   8   8   32.60    2.02 
  -2   8  -8   34.90    2.38 
  -3   8   8   11.86    1.38 
  -3   8  -8   10.48    1.47 
   3   8   8   10.47    1.35 
  -4   8   8    1.12    0.92 
   4   8  -8    2.19    1.98 
  -4   8  -8    0.37    1.08 
   4   8   8    0.71    0.91 
   5   8  -8    4.00    1.82 
  -5   8   8    2.42    1.10 
   5   8  -8    2.89    1.39 
  -5   8  -8    3.70    1.24 
   5   8   8    2.01    1.13 
   5  -8  -8    2.25    0.76 
   6   8  -8    7.31    1.59 
  -6   8   8    5.73    1.38 
   6   8  -8    8.09    1.58 
   6   8   8    5.19    0.78 
   6  -8  -8    6.11    0.92 
   6   8   8    4.68    1.18 
   7   8  -8    7.16    1.61 
  -7   8   8    5.59    1.26 
   7   8  -8    7.09    1.69 
  -7   8   8    5.49    0.94 
   7   8   8    4.77    0.79 
   7   8   8    4.97    1.10 
   7  -8  -8    5.36    0.90 
   8   8  -8    2.84    1.45 
   8   8  -8    1.01    1.38 
  -8   8   8    0.67    0.74 
   8   8   8    0.82    0.77 
   8   8   8    1.42    0.65 
   8  -8  -8    2.40    0.75 
   9   8  -8    3.84    1.33 
  -9   8   8    2.43    0.70 
   9   8   8    2.40    0.64 
   9   8   8    2.62    0.73 
   9  -8  -8    2.26    0.73 
  10   8  -8    7.13    1.36 
  10  -8   8    6.57    0.70 
 -10   8   8    5.21    0.72 
  10   8   8    3.62    0.69 
  10   8   8    4.39    0.60 
  10  -8  -8    5.29    0.78 
   0   9   8    3.23    1.38 
   0   9  -8    4.01    1.15 
  -1   9   8   31.93    2.02 
  -1   9   8   31.28    2.83 
   1   9  -8   31.37    2.54 
  -1   9  -8   33.50    2.55 
  -2   9   8   35.75    3.03 
  -2   9   8   43.00    2.37 
  -2   9  -8   42.54    2.68 
  -3   9   8   -0.21    0.91 
  -3   9  -8    0.19    0.91 
   4   9  -8    7.92    2.40 
  -4   9   8   11.99    1.46 
  -4   9  -8   11.39    1.75 
   5   9  -8   11.32    1.66 
  -5   9   8   15.62    1.65 
   5   9  -8   10.93    1.14 
   5   9   8   11.39    1.48 
   5   9   8    8.57    0.95 
  -5   9  -8   12.51    1.12 
  -5   9  -8   14.24    1.88 
   5  -9  -8   11.32    1.11 
  -5   9  -8   11.99    1.04 
   6   9  -8    4.77    1.39 
  -6   9   8    5.45    1.19 
   6  -9  -8    2.71    0.79 
   6   9   8    5.47    1.17 
   6   9   8    2.84    0.71 
   7   9  -8    6.49    1.50 
   7   9   8    4.91    1.14 
   7  -9  -8    4.18    0.84 
   7   9   8    4.71    0.74 
  -8   9   8    8.82    0.94 
   8   9  -8    9.58    1.53 
   8   9   8    8.92    0.99 
   8  -9  -8    9.78    0.91 
   8   9   8    7.85    0.81 
  -9   9   8    2.03    0.61 
   9   9   8    2.03    0.58 
   9   9   8    3.08    0.76 
   9  -9  -8    3.03    0.70 
 -10   9   8    0.16    0.40 
  10  -9   8    1.06    0.50 
  10   9   8    0.84    0.56 
  10   9   8    0.77    0.70 
   0  10   8   -0.59    2.25 
   0  10  -8    0.80    1.10 
  -1  10   8   40.56    3.26 
   1  10  -8   36.81    2.68 
  -1  10  -8   35.67    2.56 
  -2  10   8   25.30    2.84 
  -2  10  -8   24.27    2.33 
  -3  10   8    3.94    1.87 
   3  10  -8    3.57    0.79 
  -3  10  -8    4.49    1.34 
  -3  10  -8    5.56    0.79 
   3  10   8    4.11    1.15 
  -3  10  -8    5.28    0.81 
   4  10  -8   -0.56    0.66 
   4  10  -8   -0.35    1.15 
  -4  10   8    0.72    1.73 
   4  10   8    0.59    0.66 
  -4  10  -8    0.06    0.59 
  -4  10  -8    0.60    0.60 
  -4  10  -8    1.31    1.14 
   4  10   8   -1.62    1.03 
   5  10  -8   28.71    2.30 
   5  10   8   21.28    1.97 
  -5  10  -8   22.07    1.45 
  -5  10  -8   20.86    1.34 
   5  10   8   21.20    1.47 
   6  10  -8    1.94    1.28 
  -6  10  -8    1.13    0.59 
   6  10   8    0.65    0.64 
   6  10   8    1.02    0.99 
   7  10  -8    8.03    1.49 
   7  10   8    6.31    0.79 
   7 -10  -8    8.30    0.86 
   7  10   8    6.65    1.25 
  -8  10   8    1.11    0.82 
   8  10  -8   -0.30    1.18 
   8  10   8    2.56    0.82 
   8 -10  -8    0.55    0.61 
   8  10   8   -0.26    0.55 
   8  10   8   -0.44    0.89 
  -9  10   8    6.56    0.62 
   9  10   8    7.89    0.69 
   9  10   8    6.56    0.82 
   9 -10  -8    7.99    0.79 
   0  11  -8    1.62    0.64 
   0  11  -8    1.72    0.81 
   0  11  -8   -0.06    1.08 
   0  11   8    1.98    1.72 
  -1  11   8   16.84    2.50 
   1  11  -8   13.18    1.28 
  -1  11  -8   17.56    1.27 
  -1  11  -8   17.10    1.40 
  -1  11  -8   15.53    1.94 
   2  11  -8    6.56    0.86 
  -2  11   8    9.81    2.23 
  -2  11  -8   10.38    1.75 
  -2  11  -8    7.66    0.82 
  -2  11  -8    7.44    0.87 
   2  11   8    6.96    1.24 
   3  11  -8    6.82    0.91 
  -3  11   8    7.43    2.28 
   3  11   8    7.45    0.83 
  -3  11  -8    5.41    0.77 
  -3  11  -8    6.04    0.81 
   3  11   8    6.70    1.28 
  -3  11  -8    6.88    1.46 
   4  11  -8    1.64    0.85 
  -4  11  -8    2.63    0.67 
   4  11   8    1.99    0.66 
   4  11   8    2.44    1.08 
  -4  11  -8    2.11    0.62 
   5  11  -8    3.95    1.15 
  -5  11  -8    0.19    0.61 
  -5  11  -8    0.17    0.55 
   5  11   8    1.37    0.95 
   5  11   8    0.61    0.60 
   6  11  -8    4.10    1.01 
  -6  11  -8    8.80    0.83 
   6  11   8    7.28    1.27 
   6  11   8    7.66    0.81 
   7  11  -8    1.35    1.10 
  -7  11  -8    1.12    0.49 
   7  11   8    0.80    0.56 
   7  11   8    0.19    1.00 
   8  11   8    1.83    0.79 
   8  11   8    0.58    0.51 
   0  12  -8    0.30    0.62 
   0  12  -8    1.61    0.66 
   1  12  -8    3.52    0.72 
  -1  12  -8    3.93    0.73 
  -1  12  -8    2.68    1.24 
  -1  12  -8    3.88    0.73 
   2  12  -8    3.49    0.71 
  -2  12  -8    1.00    1.16 
   2  12   8    1.67    0.60 
  -2  12  -8    3.05    0.66 
  -2  12  -8    2.98    0.67 
   2  12   8    3.63    1.05 
   3  12  -8    2.51    0.73 
   3  12   8    2.27    0.66 
   3  12   8    4.02    1.00 
  -3  12  -8    3.01    0.69 
  -3  12  -8    2.83    0.72 
   4  12   8    4.11    0.71 
  -4  12  -8    4.77    0.74 
   4  12   8    5.40    1.09 
  -4  12  -8    4.26    0.70 
   5  12  -8    4.57    1.05 
  -5  12  -8    7.38    0.76 
   5  12   8    6.80    0.83 
   5  12   8    6.46    1.14 
   6  12  -8   -0.79    0.81 
  -6  12  -8    1.17    0.50 
   6  12   8    1.48    0.91 
   6  12   8    0.84    0.51 
  -7  12  -8    5.52    0.63 
   7  12   8    4.04    0.59 
   7  12   8    4.52    1.01 
   0  13  -8    5.88    0.78 
   0  13  -8    7.31    0.86 
   1  13  -8    1.23    0.57 
   1  13  -8   -0.29    0.62 
  -1  13  -8    0.90    0.57 
  -1  13  -8    1.14    0.62 
   1  13   8    0.83    0.65 
   2  13  -8    0.32    0.60 
  -2  13  -8    1.19    0.55 
   2  13   8    1.81    0.56 
  -2  13  -8    1.00    0.58 
   3  13   8    4.09    1.02 
  -3  13  -8    7.81    0.78 
   3  13   8    6.00    0.65 
  -3  13  -8    4.88    0.71 
   4  13   8   -0.21    0.49 
  -4  13  -8    0.45    0.49 
   4  13   8    0.37    0.85 
  -4  13  -8   -0.10    0.52 
   5  13   8    1.87    0.84 
   5  13   8    2.07    0.51 
  -5  13  -8    3.17    0.57 
   6  13   8    3.23    0.95 
  -6  13  -8    4.86    0.61 
   6  13   8    3.31    0.60 
   0  14  -8    2.54    0.53 
   0  14  -8    2.45    0.61 
   1  14  -8    1.10    0.48 
   1  14  -8    0.69    0.53 
   1  14   8    0.52    0.44 
  -1  14  -8    1.11    0.57 
  -1  14  -8    1.28    0.49 
  -2  14  -8    1.96    0.58 
   2  14   8    1.80    0.46 
  -2  14  -8    1.84    0.50 
  -3  14  -8   -0.12    0.50 
   3  14   8   -0.48    0.73 
  -3  14  -8    0.39    0.47 
   3  14   8    0.23    0.44 
  -4  14  -8    4.66    0.60 
   4  14   8    2.85    0.55 
   4  14   8    3.27    0.92 
   0  15  -8    3.84    0.46 
   0  15  -8    4.28    0.71 
   0   0   9   -0.29    0.43 
  -1   0   9   23.43    1.30 
   1   0   9   24.14    1.32 
  -2   0   9    1.89    0.55 
   2   0   9    0.95    0.52 
  -3   0   9    4.11    0.64 
   3   0   9    4.65    0.78 
   3   0   9    4.55    0.69 
  -4   0   9    5.71    0.81 
   4   0   9    5.61    0.81 
   5   0   9    0.54    0.69 
   5   0   9    0.41    0.60 
  -5   0   9    2.46    0.72 
   6   0   9   27.01    1.89 
   7   0   9   13.63    1.45 
   8   0   9    4.73    1.14 
  -8   0  -9    5.32    0.75 
   9   0   9    9.92    1.06 
  -9   0  -9   11.20    0.93 
 -10   0  -9    1.00    0.56 
  10   0   9   -0.18    0.70 
  11   0   9    1.88    0.68 
 -11   0  -9    1.17    0.52 
  12   0   9    2.19    0.59 
   0   1   9    0.77    0.46 
   0  -1   9    0.15    0.46 
  -1   1   9   14.65    1.04 
   1  -1   9   14.58    1.04 
   1   1   9   14.23    1.05 
  -1  -1   9   14.71    1.03 
  -2   1   9   31.57    1.54 
   2  -1   9   30.98    1.50 
  -2  -1   9   32.90    1.60 
   2   1   9   35.53    1.62 
  -3   1   9   41.58    1.80 
   3  -1   9   40.33    1.78 
  -3   1   9   35.78    1.94 
   3   1   9   41.93    1.84 
  -3  -1   9   40.22    1.76 
   3   1   9   36.35    1.92 
  -4   1   9   15.35    1.21 
   4  -1   9   15.52    1.19 
   4   1   9   15.82    1.29 
  -4  -1   9   14.75    1.14 
   4   1   9   15.57    1.36 
  -5   1   9   60.04    2.60 
   5  -1   9   62.06    2.59 
  -5   1   9   67.18    3.43 
   5   1   9   62.86    2.81 
  -5  -1   9   58.44    2.50 
   5   1   9   64.32    2.57 
   6  -1   9   28.42    2.09 
   6   1   9   28.25    1.98 
   7  -1   9   21.19    1.78 
   7   1   9   21.24    1.91 
   8   1  -9   11.88    1.91 
  -8  -1  -9    9.46    0.89 
  -8   1  -9   12.28    1.17 
   8   1   9   13.64    1.69 
   9  -1   9    9.10    0.99 
  -9  -1  -9    7.01    0.77 
  -9   1  -9    8.52    0.85 
   9   1   9    6.99    0.99 
  10   1  -9    5.05    1.46 
 -10  -1  -9    7.18    0.78 
  10  -1   9    7.38    0.90 
 -10   1  -9    7.68    0.79 
  10   1   9    7.36    0.95 
  11   1  -9    0.64    1.01 
  11  -1   9   -0.42    0.59 
 -11  -1  -9   -0.03    0.53 
 -11   1  -9    0.52    0.51 
  11   1   9    0.50    0.63 
 -12   1   9    7.49    0.92 
  12  -1   9    9.38    0.78 
  12   1   9    9.50    0.97 
 -12   1  -9    8.47    0.81 
   0  -2   9   14.62    1.00 
   0   2   9   16.03    1.07 
   1  -2   9   31.13    1.47 
  -1   2   9   32.53    1.55 
  -1  -2   9   36.87    1.58 
   1   2   9   32.62    2.47 
   1   2   9   36.18    1.67 
   2  -2   9   51.53    2.06 
  -2   2   9   46.84    2.16 
  -2   2   9   54.22    2.12 
  -2  -2   9   52.73    2.08 
   2   2   9   54.61    2.13 
   2   2   9   47.33    2.25 
  -3   2   9   41.54    1.81 
   3  -2   9   41.00    1.79 
  -3   2   9   37.24    1.96 
  -3  -2   9   44.15    1.87 
   3   2   9   40.11    2.12 
   3   2   9   44.97    1.94 
  -4   2   9    3.32    0.79 
  -4   2   9    4.26    0.77 
   4  -2   9    4.64    0.69 
  -4  -2   9    5.69    0.74 
   4   2   9    4.25    0.77 
   4   2   9    5.82    0.92 
  -5   2   9   23.13    1.59 
   5  -2   9   26.52    1.55 
  -5   2   9   27.24    1.69 
   5   2   9   25.98    1.81 
   5   2   9   26.31    1.58 
  -6   2   9   28.89    1.94 
   6   2   9   30.51    2.09 
  -7   2   9   22.08    1.91 
   7   2   9   20.79    1.98 
  -8  -2  -9   31.68    1.66 
   8   2  -9   36.48    3.02 
   8   2  -9   36.33    2.50 
  -8   2   9   34.44    2.34 
   8   2   9   40.95    2.53 
  -8   2  -9   34.92    1.75 
   9  -2   9    6.22    0.86 
   9   2  -9    3.81    1.44 
  -9   2   9    6.44    1.23 
  -9  -2  -9    7.55    0.78 
  -9   2  -9    7.99    0.84 
   9   2   9    6.60    0.96 
  10   2  -9    4.78    1.51 
  10  -2   9    7.12    0.90 
 -10   2  -9    7.63    0.78 
  10   2   9    7.11    0.93 
  11   2  -9    1.14    1.05 
  11  -2   9    2.62    0.69 
  11   2   9    2.88    0.70 
 -11   2  -9    3.57    0.58 
  12  -2   9    1.12    0.57 
 -12   2   9    1.58    0.72 
 -12   2  -9    2.59    0.70 
  12   2   9    0.93    0.64 
   0   3   9   25.82    1.33 
   0   3   9   22.42    1.42 
  -1   3   9    8.03    0.82 
   1  -3   9    8.35    0.76 
  -1   3   9    9.28    0.97 
   1   3   9    8.85    0.87 
   1   3   9    9.00    0.97 
   2  -3   9   10.75    0.89 
  -2   3   9   10.10    0.93 
  -2   3   9    9.82    1.03 
   2   3   9   12.02    1.11 
   2   3   9   11.51    0.95 
  -3   3   9   24.33    1.39 
   3  -3   9   23.78    1.35 
  -3   3   9   24.30    1.63 
   3   3   9   20.34    1.56 
   3   3   9   22.45    1.33 
  -4   3   9   14.87    1.23 
  -4   3   9   12.38    1.30 
   4  -3   9   13.80    1.09 
   4   3   9   13.31    1.10 
   4   3   9   17.04    1.53 
  -5   3   9   42.81    2.23 
   5  -3   9   40.02    1.95 
   5   3   9   42.97    2.27 
   5   3   9   38.60    1.87 
  -6   3   9    6.75    1.10 
   6   3   9    7.51    1.26 
  -7   3   9   20.03    1.82 
   7   3   9   20.97    2.02 
  -8   3   9    6.06    1.12 
   8   3  -9    4.82    1.70 
   8   3  -9    4.16    0.94 
   8  -3   9    5.19    0.91 
   8   3   9    5.18    0.98 
  -8   3  -9    4.92    0.78 
   8  -3  -9    5.41    0.91 
   8   3   9    7.01    1.32 
  -9   3   9    2.94    0.98 
   9  -3   9    2.63    0.73 
   9   3  -9    5.69    1.66 
   9   3  -9    2.17    0.81 
   9   3   9    4.53    1.31 
   9  -3  -9    1.60    0.76 
   9   3   9    3.34    0.82 
  -9   3  -9    2.90    0.68 
  10   3  -9    0.64    1.17 
  10  -3   9    2.36    0.72 
 -10   3  -9    2.00    0.59 
  10   3   9    1.36    0.76 
  11  -3   9    0.04    0.60 
  11   3  -9   -0.24    1.19 
 -11   3   9    0.04    0.68 
 -11   3  -9   -0.22    0.47 
  11   3   9   -0.10    0.60 
  12  -3   9   -0.08    0.54 
 -12   3   9    0.93    0.67 
  12   3   9    0.78    0.61 
   0   4   9   12.07    1.00 
   0   4   9   12.37    1.14 
  -1   4   9   25.59    1.38 
  -1   4   9   25.13    1.59 
   1   4   9   26.68    1.42 
   1   4   9   29.08    1.67 
  -2   4   9    6.57    0.80 
  -2   4   9    6.54    0.87 
   2   4   9    5.62    0.76 
   2   4   9    5.94    0.91 
  -3   4   9   24.84    1.41 
  -3   4   9   21.83    1.64 
   3   4   9   22.37    1.35 
   3   4   9   23.37    1.66 
  -4   4   9    1.68    0.84 
  -4   4   9    2.12    0.69 
   4   4   9    3.30    0.98 
   4   4   9    3.27    0.71 
  -5   4   9   11.39    1.30 
   5   4   9   15.73    1.48 
  -6   4   9    7.98    1.21 
   6   4   9    7.41    1.25 
  -7   4   9    9.70    1.35 
   7   4  -9    8.15    1.72 
   7  -4  -9    8.27    0.95 
   7   4   9    8.42    1.41 
  -7   4  -9    6.68    0.79 
   8   4  -9    6.41    1.78 
  -8   4   9    9.34    1.42 
   8   4  -9    8.59    1.11 
  -8   4  -9    9.09    0.87 
   8  -4  -9    8.53    1.04 
   8   4   9    7.37    1.38 
   8   4   9    9.47    1.06 
   9  -4   9   18.81    1.40 
  -9   4   9   17.01    1.61 
   9   4  -9   18.05    1.46 
   9   4  -9   21.95    2.74 
   9  -4  -9   17.06    1.42 
   9   4   9   17.52    1.82 
  -9   4  -9   18.95    1.28 
   9   4   9   19.90    1.53 
  10   4  -9    4.36    1.75 
  10  -4   9    6.09    0.79 
  10   4   9    7.75    0.93 
 -10   4  -9    7.95    0.75 
  10  -4  -9    5.21    0.81 
 -11   4   9   -0.18    0.61 
  11  -4   9   -1.22    0.53 
  11   4  -9   -0.11    1.30 
  11   4   9    0.01    0.64 
  11   4   9   -0.82    0.54 
 -11   4  -9    0.74    0.46 
   0   5   9   15.10    1.65 
   0   5   9   14.63    1.25 
  -1   5   9    8.28    0.87 
  -1   5   9    8.24    1.00 
   1   5   9    7.37    0.95 
  -2   5   9    1.39    0.68 
  -2   5   9    0.40    0.53 
   2   5   9   -0.07    0.75 
  -3   5   9   33.20    2.02 
  -3   5   9   32.91    1.71 
  -3   5  -9   30.12    2.19 
   3   5   9   33.47    2.07 
  -4   5   9   17.37    1.69 
  -4   5  -9   13.53    1.64 
   4   5   9   10.77    1.38 
  -5   5   9    1.40    0.94 
   5   5   9    2.36    1.03 
  -6   5   9    0.57    1.00 
   6   5   9    0.80    1.08 
   7   5  -9   35.07    2.89 
   7   5  -9   38.10    3.08 
  -7   5   9   38.08    2.50 
   7   5   9   41.59    2.60 
   7  -5  -9   34.17    1.92 
  -7   5  -9   34.33    1.66 
   8  -5  -9   18.27    1.54 
  -8   5  -9   16.42    1.18 
   8   5   9   19.09    1.74 
   8   5   9   16.72    1.57 
   9   5  -9    2.19    0.72 
   9  -5   9    2.39    0.77 
   9   5  -9    2.38    1.51 
   9  -5  -9    2.60    0.78 
  -9   5  -9    2.84    0.59 
   9   5   9    0.88    0.82 
  10   5  -9    2.65    1.67 
  10  -5   9    4.32    0.71 
 -10   5   9    5.13    0.88 
 -10   5  -9    3.75    0.61 
  10   5   9    5.44    0.83 
  10  -5  -9    4.34    0.80 
  10   5   9    4.10    0.72 
  11   5  -9    4.58    1.36 
 -11   5   9    5.22    0.70 
  11  -5   9    4.73    0.67 
  11   5   9    3.22    0.57 
  11   5   9    4.71    0.70 
  11  -5  -9    4.24    0.65 
 -11   5  -9    5.61    0.57 
   0   6   9    5.92    0.92 
  -1   6   9   10.77    1.22 
  -2   6   9    1.42    0.80 
   2   6   9    1.08    0.81 
  -2   6  -9    0.23    1.02 
  -3   6   9   10.53    1.26 
  -3   6  -9    9.54    1.37 
   3   6   9    9.18    1.26 
  -4   6   9   63.34    3.06 
   4   6   9   55.53    2.95 
  -4   6  -9   58.35    3.13 
  -5   6   9   20.70    1.99 
   5   6   9   19.24    1.92 
  -6   6   9   21.45    2.07 
   6   6  -9   23.23    2.81 
   6   6   9   22.90    2.11 
   6  -6  -9   22.53    1.61 
   7   6  -9    7.45    1.83 
  -7   6   9    8.71    1.42 
   7   6  -9    8.59    1.66 
   7   6  -9    8.82    1.08 
   7   6   9    8.91    1.43 
   7  -6  -9    8.53    1.07 
  -8   6   9    4.16    0.93 
  -8   6   9    3.96    1.25 
   8   6  -9    7.78    1.76 
   8   6  -9    4.55    0.89 
  -8   6  -9    3.23    0.63 
   8  -6  -9    4.29    0.90 
   8   6   9    5.56    1.16 
   8   6   9    3.90    0.90 
  -9   6   9    4.43    0.89 
   9  -6   9    3.97    0.82 
   9   6  -9    4.92    1.68 
   9   6   9    3.25    0.92 
  -9   6  -9    5.17    0.65 
   9  -6  -9    5.07    0.85 
   9   6   9    4.67    0.86 
  10   6  -9   26.50    2.78 
 -10   6   9   27.40    1.48 
  10  -6   9   27.66    1.47 
 -10   6  -9   28.18    1.30 
  10  -6  -9   27.78    1.55 
  10   6   9   28.18    1.51 
  10   6   9   26.97    1.41 
  11  -6   9    1.16    0.52 
 -11   6   9    0.37    0.55 
  11   6  -9    1.74    1.19 
 -11   6  -9    0.12    0.53 
  11   6   9    0.73    0.52 
  11   6   9    0.48    0.60 
   0   7   9   29.37    1.97 
  -1   7   9   21.35    1.76 
  -1   7  -9   19.12    1.95 
   1   7   9   17.30    1.73 
  -2   7   9   13.17    1.41 
  -2   7  -9   16.10    1.80 
   2   7   9   17.05    1.62 
  -3   7   9   13.20    1.46 
   3   7   9   14.54    1.54 
  -3   7  -9   13.32    1.67 
  -4   7   9    1.93    0.91 
  -4   7  -9    2.57    1.08 
   4   7   9    1.99    1.06 
  -5   7   9    6.00    1.39 
   5   7  -9    5.45    1.62 
   5  -7  -9    6.55    0.95 
  -5   7  -9    5.32    1.55 
   5   7   9    5.75    1.18 
   6   7  -9    1.51    1.55 
   6   7  -9    1.96    0.78 
  -6   7   9    1.02    1.22 
   6   7  -9   -1.54    1.41 
   6  -7  -9    1.73    0.74 
   6   7   9   -0.71    0.98 
   6   7   9    0.57    1.01 
   7   7  -9    3.06    1.63 
   7   7  -9    3.12    0.89 
   7   7  -9    8.72    1.73 
  -7   7   9    4.17    1.29 
  -7   7   9    4.29    0.97 
   7   7   9    3.28    1.09 
   7  -7  -9    4.10    0.88 
  -8   7   9    7.87    0.99 
   8   7  -9    5.40    1.62 
   8   7   9    6.45    1.36 
   8  -7  -9    7.87    0.99 
   9   7  -9   -0.42    1.37 
   9  -7   9   -0.83    0.63 
  -9   7   9    0.19    0.62 
   9  -7  -9    0.02    0.58 
   9   7   9    0.74    0.71 
   9   7   9   -0.56    0.59 
  10   7  -9    2.67    1.41 
  10  -7   9    1.87    0.58 
 -10   7   9    1.69    0.59 
  10   7   9    0.17    0.58 
  10   7   9    1.34    0.51 
 -10   7  -9    1.09    0.46 
  10  -7  -9    1.25    0.66 
   0   8   9    9.90    1.22 
   0   8  -9    6.64    1.52 
  -1   8   9    9.80    1.16 
   1   8   9    9.75    1.28 
  -1   8  -9    9.51    1.53 
  -2   8   9   39.21    2.29 
  -2   8  -9   36.43    2.58 
   2   8   9   37.14    2.23 
  -3   8   9   19.70    1.92 
  -3   8  -9   22.25    2.14 
   3   8   9   20.00    1.89 
   4   8  -9   15.37    1.95 
  -4   8   9   16.44    1.70 
   4   8   9   15.40    1.61 
   4  -8  -9   14.01    1.20 
  -4   8  -9   15.18    1.92 
   5   8  -9    3.90    1.45 
   5   8  -9    3.19    0.83 
   5   8  -9    4.20    1.44 
  -5   8   9    4.59    1.24 
   5   8   9    5.01    1.15 
   5   8   9    4.66    1.23 
   5  -8  -9    3.84    0.80 
  -5   8  -9    3.94    1.35 
  -6   8   9   17.01    1.69 
   6   8  -9   12.20    1.81 
   6   8  -9   14.23    1.36 
   6   8  -9   15.44    1.95 
   6  -8  -9   13.78    1.21 
   6   8   9   16.73    1.57 
   6   8   9   15.53    1.60 
   7   8  -9    1.31    1.41 
  -7   8   9    0.24    1.04 
   7   8  -9    0.07    1.50 
   7   8   9    0.50    0.99 
   7  -8  -9   -0.69    0.67 
  -8   8   9    5.14    0.87 
   8   8  -9    4.59    1.24 
   8   8   9    4.30    0.74 
   8  -8  -9    4.26    0.83 
  -9   8   9    7.28    0.80 
   9  -8   9    7.28    0.85 
   9   8  -9    6.36    1.43 
   9   8   9    7.21    0.81 
   9   8   9    5.41    0.68 
   9  -8  -9    6.72    0.82 
  10  -8   9    1.82    0.55 
  10   8  -9    1.33    1.11 
 -10   8   9    1.99    0.52 
  10   8   9    0.58    0.53 
  10   8   9    0.71    0.68 
  10  -8  -9    1.33    0.62 
   0   9  -9   80.25    3.92 
   0   9   9   84.03    3.62 
   1   9  -9   27.86    2.42 
  -1   9   9   25.88    2.09 
   1   9   9   22.43    1.95 
  -1   9  -9   20.82    2.08 
  -2   9   9   14.30    1.46 
   2   9  -9   10.67    1.77 
  -2   9  -9   12.17    1.72 
   2   9   9   16.35    1.61 
  -3   9   9   25.67    2.07 
  -3   9  -9   25.87    2.29 
   4   9  -9   17.13    1.45 
   4   9  -9   20.48    1.92 
  -4   9   9   20.82    1.90 
  -4   9  -9   17.60    2.05 
   4   9   9   17.76    1.82 
  -4   9  -9   17.76    1.31 
  -4   9  -9   17.68    1.31 
   5   9   9    7.33    1.26 
   5  -9  -9    3.84    0.80 
  -5   9  -9    4.10    1.39 
  -5   9  -9    2.45    0.81 
   6   9  -9   12.58    1.77 
  -6   9   9   11.59    1.55 
   6   9  -9   14.04    2.12 
   6   9  -9   14.09    1.30 
   6   9   9    9.89    1.35 
   6  -9  -9   11.57    1.08 
   7   9  -9    5.56    1.42 
   7   9  -9    6.62    1.51 
   7   9   9    4.72    0.93 
   7   9   9    5.95    1.12 
   7  -9  -9    5.86    0.88 
   8   9  -9    6.45    1.31 
   8  -9  -9    5.59    0.75 
   8   9   9    4.03    0.67 
   9   9  -9   -0.85    1.19 
   9  -9   9    0.58    0.59 
  -9   9   9   -0.07    0.51 
   9  -9  -9    0.44    0.58 
   9   9   9    0.46    0.51 
   0  10  -9    2.73    0.72 
   0  10  -9    2.50    1.24 
   1  10  -9    0.75    1.19 
   1  10  -9    0.87    0.69 
  -1  10  -9    0.81    1.13 
   1  10   9    1.41    1.06 
  -1  10  -9    1.42    0.59 
   2  10  -9    6.81    0.90 
  -2  10  -9    7.92    1.54 
  -2  10  -9    7.15    1.00 
   2  10   9    8.19    1.26 
  -2  10  -9    7.07    0.85 
   3  10  -9   14.28    1.32 
  -3  10   9   18.44    2.51 
  -3  10  -9   14.36    1.29 
  -3  10  -9   16.89    2.10 
  -3  10  -9   15.46    1.21 
   3  10   9   18.81    1.79 
   4  10  -9    5.84    0.86 
  -4  10   9    6.27    2.05 
   4  10  -9    3.84    1.28 
  -4  10  -9    7.28    0.85 
   4  10   9    5.55    1.28 
  -4  10  -9    9.35    1.62 
  -4  10  -9    7.26    0.82 
   5  10  -9   -0.52    1.16 
   5  10  -9    2.64    0.76 
  -5  10  -9    2.28    0.60 
   5  10   9    0.76    1.10 
   6  10  -9    9.37    1.51 
  -6  10  -9    8.42    1.08 
   6  10   9    7.70    1.17 
   6 -10  -9    6.99    0.91 
   7  10   9    2.51    0.62 
   7 -10  -9    2.19    0.66 
   7  10   9    0.94    1.04 
   8  10   9    1.24    0.53 
   8  10   9    2.24    0.86 
   8 -10  -9    1.28    0.61 
   0  11  -9    0.12    1.05 
   0  11  -9    0.61    0.64 
   1  11  -9    6.61    0.90 
  -1  11  -9    8.14    1.56 
   1  11   9    6.82    1.20 
  -1  11  -9    7.35    0.87 
   2  11  -9    5.86    0.87 
  -2  11  -9    6.14    0.82 
   2  11   9    6.82    1.19 
  -2  11  -9    5.33    1.56 
  -2  11  -9    5.71    0.76 
   3  11  -9   11.58    1.04 
   3  11   9   11.57    1.38 
  -3  11  -9   11.76    1.01 
  -3  11  -9   13.32    1.89 
  -3  11  -9   10.81    1.00 
   4  11  -9    8.06    0.93 
   4  11  -9    7.26    1.23 
  -4  11  -9   10.34    1.71 
  -4  11  -9    6.84    0.85 
   4  11   9    7.28    1.25 
  -4  11  -9    8.64    0.90 
   5  11  -9    1.92    1.05 
   5  11   9    4.60    1.03 
  -5  11  -9    3.11    0.62 
  -6  11  -9    4.68    0.66 
   6  11   9    2.43    0.65 
   6  11   9    5.11    1.13 
   7  11   9    1.41    0.53 
   7  11   9    3.32    0.99 
   8  11   9    8.72    0.97 
   0  12  -9    4.07    0.76 
   1  12  -9   23.06    1.42 
  -1  12  -9   18.09    1.33 
  -1  12  -9   18.95    1.32 
  -1  12  -9   19.98    1.92 
   2  12  -9    0.15    0.60 
   2  12   9    0.52    0.87 
  -2  12  -9    1.85    0.64 
  -2  12  -9    0.83    0.57 
   3  12  -9    0.32    0.58 
   3  12   9    1.68    0.89 
  -3  12  -9    0.20    0.54 
  -3  12  -9    0.83    0.56 
   4  12  -9    0.67    0.62 
  -4  12  -9    0.81    0.57 
  -4  12  -9    0.92    0.55 
   4  12   9    1.17    0.85 
   5  12   9    4.66    1.06 
  -5  12  -9    6.47    0.70 
  -6  12  -9    3.15    0.52 
   6  12   9    2.37    0.98 
   6  12   9    1.66    0.55 
   7  12   9    4.73    0.98 
   0  13  -9    0.13    0.58 
   1  13  -9    3.19    0.65 
  -1  13  -9    3.71    0.62 
  -1  13  -9    4.33    0.72 
   2  13  -9    2.45    0.64 
  -2  13  -9    2.13    0.59 
   2  13   9    0.71    0.88 
  -2  13  -9    2.72    0.58 
   3  13  -9   -0.39    0.51 
  -3  13  -9    0.64    0.53 
   3  13   9   -0.30    0.79 
  -3  13  -9   -0.13    0.48 
   4  13   9    4.07    0.92 
  -4  13  -9    5.13    0.65 
   5  13   9   -0.26    0.82 
  -5  13  -9   -0.11    0.48 
   0  14  -9    2.89    0.56 
   1  14  -9    2.53    0.56 
  -1  14  -9    3.10    0.58 
  -1  14  -9    2.56    0.50 
   2  14  -9    3.06    0.56 
  -2  14  -9    3.74    0.50 
  -2  14  -9    3.91    0.62 
   3  14   9   -0.59    0.81 
  -3  14  -9    0.84    0.49 
   0   0  10  183.52    5.98 
  -1   0  10    1.87    0.60 
   1   0  10    3.51    0.65 
   2   0  10   74.00    2.78 
  -2   0  10   69.61    2.75 
   3   0  10   16.04    1.22 
  -3   0  10   15.62    1.24 
   4   0  10   20.51    1.74 
  -4   0  10   21.15    1.41 
   4   0  10   23.81    1.51 
   5   0  10    1.80    0.82 
   6   0  10   21.31    1.88 
  -7   0 -10   19.86    1.56 
   7   0  10   22.18    1.97 
  -8   0 -10   39.64    1.83 
   8   0  10   43.34    2.52 
   8   0  10   35.14    1.99 
  -9   0 -10    0.68    0.58 
   9   0  10   -0.35    0.71 
 -10   0 -10   24.78    1.34 
  10   0  10   25.68    1.61 
 -11   0 -10    0.59    0.51 
  11   0  10    0.89    0.62 
   0   1  10   14.31    1.08 
   0   1  10    7.51    0.93 
   0  -1  10   11.94    0.98 
  -1   1  10   57.28    2.34 
   1  -1  10   59.04    2.35 
   1   1  10   57.03    2.26 
  -1  -1  10   54.77    2.17 
   1   1  10   48.50    2.28 
   2  -1  10   16.97    1.18 
  -2   1  10   16.06    1.21 
  -2  -1  10   16.69    1.16 
   2   1  10   14.66    1.21 
   3  -1  10    0.33    0.56 
  -3   1  10    0.00    0.57 
   3   1  10   -0.11    0.65 
  -3  -1  10    0.14    0.55 
   3   1  10    0.37    0.58 
  -4   1  10    3.41    0.72 
   4  -1  10    2.41    0.73 
   4   1  10    2.52    0.78 
  -4  -1  10    3.16    0.68 
   4   1  10    2.59    0.77 
   5   1  10    4.19    0.95 
   6   1  10    7.79    1.28 
  -7  -1 -10   83.75    3.26 
  -7   1 -10   94.47    3.46 
   7   1  10  101.43    4.04 
   8  -1  10   14.63    1.38 
   8   1 -10   11.86    1.75 
  -8  -1 -10   15.27    1.22 
   8   1 -10   17.26    1.58 
  -8   1 -10   15.51    1.23 
   8   1  10   13.56    1.25 
   8   1  10   17.82    1.76 
  -9  -1 -10    2.50    0.61 
   9   1 -10    1.07    1.33 
   9  -1  10    2.00    0.72 
   9   1  10    2.06    0.78 
  -9   1 -10    2.33    0.66 
  10  -1  10    6.31    0.90 
  10   1 -10    3.09    1.22 
 -10  -1 -10    6.01    0.77 
 -10   1 -10    6.85    0.74 
  10   1  10    6.41    0.89 
  11  -1  10   17.77    1.25 
 -11  -1 -10   17.57    1.10 
 -11   1 -10   18.37    1.14 
  11   1  10   19.09    1.26 
   0   2  10   11.21    1.13 
   0  -2  10   12.93    1.02 
   0   2  10   13.34    1.08 
  -1   2  10   11.57    1.01 
  -1   2  10   10.50    1.06 
   1  -2  10   12.36    0.99 
   1   2  10   11.13    1.12 
  -1  -2  10   14.09    1.04 
   1   2  10   13.48    1.08 
   2  -2  10    0.41    0.51 
  -2   2  10    0.85    0.65 
  -2   2  10    1.31    0.63 
   2   2  10    1.84    0.64 
  -2  -2  10    0.46    0.54 
   2   2  10    1.67    0.63 
  -3   2  10   13.46    1.33 
   3  -2  10   13.49    1.12 
  -3   2  10   12.79    1.10 
   3   2  10   12.96    1.07 
   3   2  10   12.09    1.24 
  -3  -2  10   12.62    1.09 
   4  -2  10    2.95    0.69 
  -4   2  10    2.94    0.84 
  -4   2  10    2.96    0.74 
   4   2  10    2.45    0.80 
   4   2  10    1.22    0.69 
  -5   2  10    1.86    0.89 
   5   2  10    2.36    0.98 
  -6   2  10    5.98    1.14 
   6   2  10    9.07    1.33 
  -7  -2 -10   10.16    0.92 
   7   2 -10    9.09    1.80 
  -7   2  10   11.06    1.34 
  -7   2 -10    9.46    0.93 
   7   2  10   13.13    1.54 
   8  -2  10    2.15    0.72 
   8   2 -10    2.02    0.80 
   8   2 -10    2.58    1.48 
  -8  -2 -10    2.13    0.66 
   8   2  10    3.22    1.16 
   8   2  10    1.81    0.90 
  -8   2 -10    1.61    0.63 
   9  -2  10    6.34    0.84 
  -9  -2 -10    6.57    0.83 
   9   2 -10    6.94    1.56 
  -9   2 -10    5.79    0.76 
   9   2  10    5.63    0.91 
  10   2 -10    3.63    1.29 
  10  -2  10    4.82    0.84 
 -10   2 -10    6.01    0.70 
  10   2  10    4.89    0.81 
  11   2 -10    4.96    1.00 
  11   2  10   12.30    1.11 
 -11   2 -10   13.44    0.99 
   0   3  10   15.37    1.15 
   0   3  10   13.28    1.24 
  -1   3  10    6.85    0.95 
  -1   3  10    7.40    0.90 
   1   3  10    6.79    0.94 
   1   3  10    6.70    0.83 
  -2   3  10   10.57    1.03 
   2  -3  10   13.21    1.03 
  -2   3  10   11.32    1.14 
   2   3  10   11.76    1.16 
   2   3  10   13.04    1.08 
   3  -3  10   24.17    1.44 
  -3   3  10   24.84    1.68 
  -3   3  10   26.76    1.54 
   3   3  10   26.05    1.82 
   3   3  10   23.87    1.48 
   4  -3  10    1.70    0.64 
  -4   3  10    1.68    0.79 
  -4   3  10    0.68    0.87 
   4   3  10   -0.30    0.61 
   4   3  10    1.40    0.79 
  -5   3  10   13.56    1.45 
   5   3  10   12.10    1.40 
  -6   3  10    0.03    0.91 
   6   3  10    1.07    1.07 
   7   3 -10    7.05    1.85 
  -7   3  10    8.55    1.36 
  -7  -3 -10    6.76    0.83 
   7   3  10    9.62    1.51 
   7  -3 -10    9.53    0.98 
  -7   3 -10    8.00    0.84 
  -8   3  10    6.54    1.26 
   8   3 -10    7.97    1.87 
   8  -3  10    8.56    0.91 
   8   3 -10    7.20    1.08 
  -8   3 -10    9.01    0.86 
   8   3  10    6.93    1.45 
   8  -3 -10    8.34    1.00 
   9  -3  10    7.69    0.89 
   9   3  10    8.75    0.97 
  -9   3 -10    9.56    0.88 
  10   3 -10    2.84    1.40 
  10  -3  10    3.02    0.71 
  10   3  10    3.60    0.71 
 -10   3 -10    3.20    0.58 
 -11   3  10    0.69    0.68 
  11  -3  10    0.12    0.57 
  11   3 -10   -0.09    0.96 
  11   3  10   -1.06    0.59 
 -11   3 -10    0.99    0.46 
   0   4  10    8.40    0.98 
   0   4  10    7.00    0.85 
  -1   4  10   19.28    1.27 
  -1   4  10   19.19    1.50 
   1   4  10   21.17    1.61 
   1   4  10   21.77    1.30 
  -2   4  10    2.34    0.67 
  -2   4  10    1.42    0.70 
   2   4  10    0.74    0.63 
   2   4  10    0.84    0.74 
  -3   4  10   25.61    1.71 
  -3   4  10   21.62    1.49 
   3   4  10   19.33    1.39 
   3   4  10   22.62    1.76 
  -4   4  10    8.05    1.20 
   4   4  10    8.55    1.21 
  -5   4  10   10.27    1.36 
   5   4  10    9.63    1.29 
  -6   4  10   16.35    1.64 
   6   4  10   16.49    1.69 
  -7   4  10    9.08    1.43 
   7   4 -10    8.25    1.15 
   7   4 -10    7.23    1.83 
   7  -4 -10    8.31    0.97 
  -7   4 -10    7.59    0.80 
   7   4  10    9.58    1.56 
   8   4 -10    0.63    0.80 
   8   4 -10   -1.00    1.55 
   8  -4  10    0.61    0.69 
  -8   4  10   -0.57    1.01 
  -8   4 -10    0.25    0.50 
   8   4  10    1.29    1.07 
   8  -4 -10   -0.88    0.67 
   9  -4  10   10.50    0.96 
   9   4 -10   10.37    1.07 
   9   4 -10    9.33    1.69 
   9  -4 -10   11.68    1.05 
  -9   4 -10   12.65    1.10 
   9   4  10   11.24    1.08 
  10  -4  10    2.63    0.66 
  10   4 -10    0.51    1.28 
  10  -4 -10    2.19    0.65 
  10   4  10    1.85    0.78 
 -10   4 -10    2.87    0.57 
  11   4 -10    1.42    1.08 
  11  -4  10    0.55    0.61 
 -11   4  10    1.90    0.62 
  11   4  10    2.12    0.61 
 -11   4 -10    2.02    0.48 
   0   5  10    0.99    0.69 
   0   5  10    1.45    0.96 
  -1   5  10   32.70    1.64 
  -1   5  10   32.11    1.92 
   1   5  10   27.51    1.88 
  -2   5  10    7.95    0.94 
  -2   5  10    8.93    1.14 
   2   5  10    9.31    1.21 
  -3   5  10   18.35    1.62 
   3   5  10   17.83    1.73 
  -3   5 -10   19.30    1.89 
  -4   5  10    0.81    0.88 
   4   5  10    0.44    0.89 
  -5   5  10   -0.49    0.96 
   5   5  10    0.11    1.01 
   6   5 -10   42.57    3.21 
  -6   5  10   47.35    2.70 
   6   5  10   43.28    2.68 
   6  -5 -10   36.73    2.05 
  -7   5  10   33.55    2.36 
   7   5 -10   32.37    3.01 
   7   5 -10   30.86    1.96 
   7   5  10   26.10    2.39 
   7  -5 -10   30.85    1.76 
  -7   5 -10   28.20    1.47 
   8   5 -10   16.46    1.48 
   8   5 -10   13.97    2.08 
  -8   5  10   15.50    1.70 
  -8   5 -10   12.93    1.08 
   8   5  10   15.41    1.60 
   8  -5 -10   12.39    1.16 
   9  -5  10    5.54    0.77 
   9   5 -10    3.93    1.53 
   9   5 -10    2.99    0.77 
   9  -5 -10    4.41    0.79 
   9   5  10    3.25    0.84 
  -9   5 -10    4.77    0.65 
 -10   5  10    0.14    0.65 
  10  -5  10    0.54    0.57 
  10   5 -10   -1.61    1.48 
 -10   5 -10    1.21    0.47 
  10  -5 -10    0.84    0.61 
  10   5  10    1.22    0.66 
 -11   5  10   -0.04    0.56 
  11   5 -10    0.70    1.19 
  11  -5  10    0.08    0.60 
  11   5  10    0.20    0.62 
 -11   5 -10    0.09    0.59 
   0   6  10    9.73    1.27 
  -1   6  10   12.96    1.30 
   1   6  10   14.60    1.47 
  -2   6  10    6.60    1.08 
  -2   6 -10    8.96    1.58 
   2   6  10    8.08    1.19 
  -3   6  10    8.15    1.23 
  -3   6 -10    6.91    1.32 
   3   6  10    5.52    1.23 
  -4   6  10   83.54    3.62 
  -4   6 -10   81.84    4.05 
   4   6  10   86.80    3.75 
  -5   6  10   18.67    1.81 
   5   6 -10   17.47    2.26 
   5  -6 -10   14.87    1.41 
   5   6  10   16.76    1.64 
   6   6 -10   38.02    3.19 
   6   6 -10   39.82    2.10 
  -6   6  10   38.74    2.58 
   6  -6 -10   30.98    1.88 
   6   6  10   35.80    2.46 
   7   6 -10    4.13    1.70 
  -7   6  10    2.85    1.18 
   7   6 -10    3.04    0.93 
   7  -6 -10    3.19    0.87 
   7   6  10    2.76    1.30 
   8   6 -10    6.72    0.94 
  -8   6  10    5.70    0.97 
   8  -6 -10    7.04    0.97 
  -9   6  10    7.22    0.89 
   9  -6  10    7.11    0.83 
   9   6 -10    8.14    1.68 
   9   6 -10    5.61    0.81 
  -9   6 -10    7.03    0.72 
   9  -6 -10    5.94    0.82 
   9   6  10    6.71    1.37 
  10  -6  10    0.86    0.56 
 -10   6  10    0.82    0.56 
  10   6 -10    0.59    1.39 
 -10   6 -10    1.06    0.42 
  10  -6 -10    1.91    0.61 
  10   6  10    1.80    0.63 
   0   7  10    1.15    0.86 
  -1   7  10   30.09    1.94 
   1   7  10   33.01    2.16 
  -1   7 -10   31.75    2.52 
  -2   7  10   10.15    1.35 
   2   7  10   12.65    1.41 
  -2   7 -10   11.38    1.61 
  -3   7  10   22.53    2.04 
  -3   7 -10   19.01    2.01 
   3   7  10   21.81    2.08 
   4   7 -10    4.00    1.60 
  -4   7  10    5.64    1.30 
  -4   7 -10    5.86    1.31 
   4   7  10    4.54    1.16 
   4  -7 -10    3.54    0.89 
   5   7 -10    5.15    0.93 
   5   7 -10    5.01    1.69 
  -5   7  10    7.07    1.30 
   5   7 -10    4.75    1.57 
  -5   7 -10    1.53    1.44 
   5   7  10    6.16    1.16 
   5   7  10    3.51    1.23 
   5  -7 -10    5.46    0.91 
   6   7 -10   17.87    1.49 
   6   7 -10   18.43    1.95 
   6   7 -10   16.99    2.24 
  -6   7  10   19.11    1.86 
   6   7  10   17.03    1.58 
   6  -7 -10   16.43    1.44 
   6   7  10   16.75    1.76 
  -7   7  10    4.68    1.22 
   7   7 -10    2.91    0.85 
   7   7 -10    2.93    1.68 
   7  -7 -10    2.93    0.84 
   7   7  10    1.96    1.13 
  -8   7  10    5.34    0.91 
   8   7 -10    4.88    0.90 
   8   7 -10    6.25    1.73 
   8  -7 -10    5.51    0.89 
   9   7 -10    4.54    1.53 
   9  -7  10    2.68    0.70 
  -9   7  10    3.26    0.71 
   9  -7 -10    4.25    0.73 
  10  -7  10    3.98    0.62 
  10   7 -10    4.04    1.26 
 -10   7  10    3.11    0.55 
  10  -7 -10    4.24    0.68 
  10   7  10    2.75    1.01 
   0   8  10    8.57    1.33 
   0   8 -10    6.40    1.55 
  -1   8  10    4.72    1.07 
  -1   8 -10    6.07    1.34 
   1   8  10    6.36    1.15 
  -2   8  10    1.18    0.92 
   2   8  10    0.60    0.98 
  -2   8 -10    0.68    1.09 
  -3   8  10    7.40    1.33 
   3   8 -10    5.79    1.57 
   3  -8 -10    5.45    0.87 
   3   8  10    5.84    1.20 
  -3   8 -10    4.49    1.34 
  -3   8 -10    7.59    1.83 
   4   8 -10    2.15    0.77 
   4   8 -10    2.42    1.45 
  -4   8  10    1.90    1.18 
   4   8 -10    1.81    1.36 
   4  -8 -10    0.84    0.73 
  -4   8 -10    3.08    1.36 
   4   8  10    1.67    1.06 
   4   8  10    2.97    1.17 
   5   8 -10    6.22    1.54 
   5   8 -10    7.04    1.66 
  -5   8  10    8.24    1.43 
   5   8 -10    6.29    0.95 
   5  -8 -10    5.19    0.88 
  -5   8 -10    4.77    1.51 
   5   8  10    5.94    1.24 
   5   8  10    4.81    1.12 
   6   8 -10    4.68    1.70 
   6   8 -10    3.06    0.78 
   6   8 -10    2.76    1.48 
  -6   8  10    3.33    1.23 
   6  -8 -10    2.84    0.83 
   6   8  10    3.89    1.20 
   6   8  10    2.66    1.08 
   7   8 -10    0.63    0.75 
   7   8 -10    3.37    1.65 
   7  -8 -10    1.51    0.77 
   8   8 -10    2.00    1.27 
   8  -8 -10    0.90    0.70 
   9   8 -10    3.88    1.32 
  -9   8  10    3.67    0.62 
   9  -8  10    3.31    0.68 
   9  -8 -10    3.19    0.68 
   0   9  10    7.93    1.27 
   0   9 -10    5.98    1.45 
   0   9 -10    3.83    2.44 
   1   9 -10    4.03    1.43 
  -1   9  10    1.71    1.02 
   1   9 -10    1.91    1.04 
   1   9 -10    0.90    1.21 
  -1   9 -10    0.83    1.22 
   1   9  10    1.27    0.99 
   2   9 -10    6.43    1.64 
   2   9 -10    2.01    1.38 
   2   9 -10    4.73    0.81 
  -2   9  10    6.35    1.16 
  -2   9 -10    4.65    0.76 
   2   9  10    6.40    1.29 
  -2   9 -10    3.84    1.32 
   2   9  10    6.31    1.27 
   3   9 -10    1.95    0.78 
  -3   9  10    3.32    1.04 
   3   9 -10    2.66    1.60 
   3   9 -10    3.00    1.50 
  -3   9 -10    1.69    0.65 
  -3   9 -10    3.86    1.32 
   3   9  10    0.87    1.08 
   3   9  10    2.88    1.15 
   4   9 -10   -0.62    1.32 
   4   9 -10    0.56    1.51 
   4   9 -10    0.62    0.72 
  -4   9  10    0.83    1.05 
  -4   9 -10    0.33    0.60 
  -4   9 -10    1.16    0.59 
   4  -9 -10   -1.51    0.74 
   4   9  10    1.65    1.11 
   4   9  10    1.89    1.07 
  -4   9 -10    0.70    1.41 
  -5   9  10   23.96    2.15 
   5   9 -10   25.19    2.92 
   5   9 -10   20.91    1.52 
   5   9 -10   21.12    2.29 
  -5   9 -10   21.78    2.14 
   5   9  10   20.93    1.99 
   5  -9 -10   21.23    1.49 
   6   9 -10    0.95    0.70 
   6   9 -10    0.50    1.67 
   6  -9 -10    1.89    0.74 
   6   9  10    1.70    1.05 
   7   9 -10    6.12    1.43 
   7   9 -10    4.90    0.87 
   7  -9 -10    7.02    0.89 
   7   9  10    7.55    1.11 
   8   9 -10    0.32    1.14 
   8  -9 -10    0.06    0.56 
   9  -9  10    1.46    0.60 
   9  -9 -10    1.30    0.63 
   0  10 -10    0.95    1.14 
   0  10 -10   -0.34    0.59 
   1  10 -10    5.88    1.45 
   1  10 -10    5.34    0.88 
  -1  10  10    8.97    1.50 
  -1  10 -10    8.26    1.59 
  -1  10 -10    7.72    0.91 
   1  10  10    9.17    1.26 
  -2  10  10   25.42    2.12 
   2  10 -10   25.27    1.58 
  -2  10 -10   25.64    2.58 
  -2  10 -10   22.47    1.44 
   2  10  10   25.39    1.95 
   3  10 -10    0.67    0.71 
  -3  10  10    2.58    1.03 
  -3  10 -10    0.94    1.38 
  -3  10 -10    1.65    0.61 
   3  10  10    0.90    1.01 
   4  10 -10   23.41    1.51 
  -4  10 -10   18.87    1.43 
  -4  10 -10   23.94    1.36 
  -4  10 -10   28.62    2.47 
   5  10 -10    7.27    0.93 
   5  10  10    8.97    1.33 
  -5  10 -10    8.78    0.87 
   6  10 -10    3.79    0.74 
   6 -10 -10    4.88    0.81 
   6  10  10    5.52    1.05 
   7  10  10    2.05    0.99 
   7 -10 -10    3.66    0.66 
   8 -10 -10    4.65    0.66 
   0  11 -10    4.78    1.32 
   0  11 -10    3.03    0.74 
   1  11 -10    6.60    0.88 
  -1  11 -10    6.82    0.90 
  -1  11 -10    6.20    1.70 
   1  11  10    7.04    1.21 
   2  11 -10    1.98    0.73 
  -2  11 -10    2.66    0.69 
  -2  11 -10    0.63    1.47 
   2  11  10    1.31    0.97 
   3  11 -10   11.14    1.05 
  -3  11 -10   11.87    1.12 
   3  11  10   11.96    1.35 
  -3  11 -10   11.95    1.19 
  -3  11 -10   14.80    1.97 
   4  11 -10    1.37    0.67 
   4  11  10    1.82    1.01 
  -4  11 -10    2.77    0.62 
   5  11 -10   14.01    1.14 
   5  11  10   17.18    1.52 
  -5  11 -10   14.15    1.11 
   6  11  10   -0.27    0.88 
   7  11  10    2.04    0.88 
   0  12 -10    3.53    0.76 
   1  12 -10    4.27    0.74 
  -1  12 -10    4.18    0.74 
   2  12 -10    8.08    0.88 
  -2  12 -10    9.64    0.94 
   2  12  10    8.23    1.13 
   3  12 -10    0.11    0.60 
  -3  12 -10    0.80    0.55 
  -3  12 -10    0.45    0.53 
   3  12  10   -1.15    0.75 
   4  12 -10    2.35    0.62 
   4  12  10    2.08    0.85 
  -4  12 -10    3.12    0.62 
  -5  12 -10    6.82    0.68 
   5  12  10    5.62    1.01 
  -6  12 -10    1.25    0.56 
   6  12  10    1.22    0.90 
   0  13 -10    3.00    0.66 
   1  13 -10   -0.47    0.55 
  -1  13 -10    1.82    0.54 
   2  13 -10    4.62    0.67 
  -2  13 -10    4.95    0.62 
   2  13  10    3.51    0.87 
  -2  13 -10    6.02    0.72 
  -3  13 -10    0.18    0.49 
   3  13  10    0.32    0.75 
   4  13  10    6.47    1.00 
  -4  13 -10    8.13    0.74 
   0  14 -10    2.99    0.55 
   1  14 -10    0.82    0.43 
  -1  14 -10   -0.31    0.46 
   2  14 -10    0.92    0.43 
  -2  14 -10    1.08    0.48 
   0   0  11   -0.15    0.55 
   1   0  11   34.87    1.79 
  -1   0  11   34.54    1.72 
  -2   0  11   24.88    1.55 
   2   0  11   25.70    1.54 
  -3   0  11   -0.26    0.65 
   3   0  11    0.87    0.68 
   6   0  11   -0.94    1.28 
   7   0 -11    8.08    1.19 
   7   0  11   10.08    1.45 
  -7   0 -11    9.82    0.92 
  -8   0 -11   13.86    1.23 
   9   0  11    0.53    0.72 
  -9   0 -11    0.57    0.61 
 -10   0 -11    0.15    0.55 
  10   0  11   -0.07    0.64 
  11   0  11    3.40    0.60 
 -11   0 -11    1.63    0.54 
   0  -1  11    0.54    0.55 
   0   1  11    0.08    0.59 
  -1   1  11    0.79    0.57 
   1  -1  11    0.60    0.57 
  -1  -1  11   -0.08    0.51 
   1   1  11    1.69    0.63 
   2  -1  11   12.48    1.12 
  -2   1  11   11.74    1.13 
  -2  -1  11   11.78    1.06 
   2   1  11   11.29    1.09 
   2   1  11    9.16    1.11 
   3  -1  11   16.87    1.35 
  -3   1  11   15.46    1.28 
   3   1  11   15.47    1.25 
   3   1  11   15.79    1.44 
  -3  -1  11   14.89    1.24 
   4   1  11   13.55    1.37 
   5   1  11    1.35    0.90 
   6   1  11   10.08    1.36 
   7   1 -11   13.56    1.24 
  -7  -1 -11   14.04    1.27 
   7   1  11   16.61    1.56 
  -7   1 -11   15.15    1.24 
  -8  -1 -11    1.27    0.67 
   8  -1  11    1.45    0.94 
   8   1  11    0.86    1.14 
  -8   1 -11    1.51    0.61 
  -9  -1 -11    4.78    0.75 
   9  -1  11    3.53    0.81 
  -9   1 -11    4.05    0.69 
   9   1  11    4.59    0.84 
 -10  -1 -11    9.16    0.83 
  10  -1  11    8.53    0.87 
 -10   1 -11    9.29    0.83 
  10   1  11    9.11    1.03 
 -11  -1 -11   -0.03    0.45 
  11  -1  11    1.02    0.58 
 -11   1 -11    0.19    0.50 
  11   1  11    0.22    0.52 
   0  -2  11   54.40    2.23 
   0   2  11   52.78    2.31 
   0   2  11   50.58    2.38 
  -1   2  11   30.83    1.74 
   1  -2  11   30.77    1.62 
  -1   2  11   33.29    1.68 
  -1  -2  11   33.81    1.75 
   1   2  11   33.36    1.90 
   1   2  11   36.36    1.81 
   2  -2  11   14.66    1.18 
  -2   2  11   14.89    1.21 
  -2   2  11   14.12    1.40 
   2   2  11   12.43    1.23 
   2   2  11   13.07    1.15 
  -2  -2  11   14.82    1.17 
  -3   2  11   30.44    1.83 
  -3   2  11   29.58    1.88 
   3  -2  11   32.00    1.69 
   3   2  11   29.62    1.72 
   3   2  11   31.93    1.99 
  -4   2  11   11.40    1.26 
   4   2  11   10.49    1.23 
  -5   2  11   17.03    1.86 
   5   2  11   20.23    1.94 
   6   2  11    1.30    1.06 
   7   2 -11   32.03    1.91 
  -7  -2 -11   33.04    1.67 
   7   2 -11   27.78    2.97 
   7   2  11   34.61    2.36 
  -7   2 -11   31.39    1.64 
   8   2 -11   18.96    2.33 
  -8  -2 -11   22.42    1.41 
   8   2 -11   23.10    1.64 
   8  -2  11   19.37    1.43 
  -8   2 -11   24.63    1.43 
   8   2  11   22.04    2.06 
   9  -2  11    7.58    0.86 
  -9  -2 -11    7.52    0.86 
   9   2 -11    6.23    1.34 
  -9   2 -11    7.03    0.80 
   9   2  11    8.67    1.18 
  10  -2  11    1.12    0.68 
 -10  -2 -11    2.01    0.60 
  10   2 -11    0.14    1.03 
  10   2  11    1.53    0.68 
 -10   2 -11    2.21    0.58 
  11   2 -11   -0.52    0.88 
  11  -2  11    1.02    0.61 
  11   2  11    0.46    0.62 
 -11   2 -11    1.72    0.53 
   0   3  11   28.78    1.59 
   0   3  11   25.98    1.72 
  -1   3  11   25.75    1.49 
  -1   3  11   23.76    1.60 
   1   3  11   25.56    1.56 
   1   3  11   26.46    1.76 
  -2   3  11   74.81    3.13 
  -2   3  11   76.01    2.99 
   2   3  11   70.26    3.02 
   2   3  11   70.69    2.82 
  -3   3  11   18.15    1.58 
   3   3  11   15.55    1.48 
   4   3  11   11.11    1.28 
  -5   3  11    0.84    0.93 
   5   3  11    0.39    0.96 
  -6   3  11   38.96    2.40 
  -6  -3 -11   38.65    1.89 
   6   3 -11   37.15    3.17 
   6   3  11   43.96    2.63 
  -6   3 -11   39.28    1.81 
   6  -3 -11   38.42    2.03 
  -7   3  11    3.64    1.18 
  -7  -3 -11    3.49    0.80 
   7   3 -11    2.29    1.62 
   7   3 -11    2.90    0.91 
  -7   3 -11    2.73    0.68 
   7   3  11    3.35    1.26 
   7  -3 -11    4.05    0.81 
  -8  -3 -11    4.51    0.80 
  -8   3  11    3.93    1.07 
   8   3 -11    5.08    0.96 
   8   3 -11    2.17    1.29 
   8  -3  11    4.65    0.79 
  -8   3 -11    4.95    0.72 
   8  -3 -11    4.09    0.85 
   8   3  11    5.58    1.28 
   9   3 -11    1.61    1.26 
   9  -3  11    1.01    0.66 
  -9   3 -11    0.81    0.55 
  10   3 -11    2.91    1.13 
  10  -3  11    4.37    0.74 
  10   3  11    5.10    0.77 
 -10   3 -11    5.21    0.66 
  11   3 -11    0.25    1.05 
 -11   3  11    0.43    0.59 
  11  -3  11    0.33    0.62 
  11   3  11    0.40    0.61 
 -11   3 -11    0.00    0.45 
   0   4  11    6.84    0.85 
   0   4  11    6.12    1.02 
  -1   4  11    2.56    0.71 
  -1   4  11    4.44    0.86 
   1   4  11    2.43    0.81 
   1   4  11    2.45    0.70 
  -2   4  11   12.23    1.28 
   2   4  11   11.78    1.24 
  -3   4  11   20.23    1.73 
   3   4  11   18.86    1.86 
  -4   4  11   10.52    1.27 
   4   4  11   10.31    1.33 
  -5   4  11    4.75    1.12 
   5   4  11    3.91    1.12 
  -6  -4 -11    3.00    0.73 
  -6   4  11    2.52    1.12 
   6   4 -11    2.28    1.53 
   6   4  11    2.23    1.24 
  -6   4 -11    1.84    0.59 
   6  -4 -11    2.60    0.81 
   7   4 -11   11.14    2.04 
  -7   4  11    8.42    1.40 
   7   4 -11   10.01    1.19 
   7   4  11   12.82    1.65 
  -7   4 -11   11.00    1.08 
   7  -4 -11   13.60    1.32 
   8   4 -11    1.67    0.84 
   8  -4  11    4.43    0.74 
  -8   4  11    1.29    1.01 
   8   4 -11    1.87    1.50 
  -8   4 -11    3.21    0.63 
   8   4  11    3.39    1.20 
   8  -4 -11    3.49    0.85 
   9  -4  11    3.38    0.69 
   9   4 -11    1.96    1.10 
  -9   4 -11    2.98    0.60 
   9  -4 -11    2.35    0.74 
  10   4 -11    5.75    1.37 
  10  -4  11    8.41    0.80 
 -10   4  11    7.69    0.90 
 -10   4 -11    8.59    0.76 
  10   4  11    9.16    0.98 
 -11   4  11    1.61    0.61 
  11  -4  11    2.24    0.67 
   0   5  11   -0.13    0.77 
  -1   5  11   17.48    1.53 
   1   5  11   18.67    1.66 
  -2   5  11   29.45    2.02 
   2   5  11   31.22    2.03 
  -3   5  11    9.46    1.30 
  -3   5 -11    9.91    1.57 
   3   5  11    9.04    1.32 
  -4   5  11   24.22    1.97 
   4   5  11   24.72    2.07 
   5   5 -11    9.88    1.80 
  -5   5  11    8.61    1.28 
   5   5  11    8.22    1.31 
   5  -5 -11    8.31    1.06 
   6   5 -11   10.50    1.25 
   6   5 -11   13.40    1.94 
  -6   5  11   16.04    1.73 
   6  -5 -11   12.92    1.19 
   6   5  11   13.36    1.68 
   7   5 -11   11.53    1.25 
   7   5 -11   12.50    2.09 
  -7   5  11   10.29    1.50 
   7   5  11   11.24    1.55 
   7  -5 -11   11.62    1.10 
  -7   5 -11   11.03    0.98 
   8   5 -11   -0.53    1.56 
   8  -5  11    1.23    0.68 
   8   5 -11    0.33    0.77 
   8  -5 -11   -0.16    0.75 
  -8   5 -11    1.25    0.56 
  -9   5  11    4.83    0.85 
   9   5 -11    3.82    0.77 
   9  -5  11    5.13    0.74 
   9   5 -11    4.15    1.48 
  -9   5 -11    4.78    0.64 
   9  -5 -11    4.34    0.79 
  10  -5  11    2.83    0.65 
 -10   5  11    4.93    0.74 
  10   5 -11    2.73    1.42 
 -10   5 -11    4.21    0.56 
  10  -5 -11    4.31    0.64 
   0   6  11    3.59    0.95 
  -1   6  11   15.39    1.51 
   1   6  11   19.86    1.73 
  -2   6  11    5.20    1.02 
  -2   6 -11    6.75    1.52 
   2   6  11    6.93    1.15 
  -3   6  11   36.95    2.36 
   3   6  11   42.07    2.63 
  -3   6 -11   39.15    2.76 
   4   6 -11    3.17    1.59 
  -4   6  11    3.20    1.09 
  -4   6 -11    3.35    1.40 
   4  -6 -11    3.66    0.83 
   4   6  11    5.50    1.22 
   5   6 -11    1.06    0.87 
  -5   6  11    1.91    1.00 
   5   6 -11    1.23    1.43 
   5  -6 -11   -0.20    0.75 
   5   6  11    1.37    1.05 
   5   6  11    1.48    1.08 
   6   6 -11    5.05    1.00 
   6   6 -11    3.35    1.69 
  -6   6  11    6.16    1.19 
   6   6  11    3.59    1.35 
   6  -6 -11    2.98    0.85 
  -7   6  11    8.07    1.36 
   7   6 -11    5.69    1.04 
   7   6 -11    7.66    1.77 
   7  -6 -11    6.63    0.99 
   7   6  11    5.14    1.31 
   8   6 -11    3.07    1.65 
   8  -6  11    1.84    0.70 
  -8   6  11   -0.10    0.79 
   8   6 -11    1.09    0.79 
   8  -6 -11    1.90    0.79 
   9  -6  11    2.05    0.62 
   9   6 -11    0.84    1.34 
  -9   6  11   -0.29    0.64 
   9   6 -11   -0.54    0.59 
   9  -6 -11    1.66    0.68 
  -9   6 -11    1.28    0.46 
  10   6 -11    6.72    1.37 
 -10   6  11    5.78    0.64 
  10  -6  11    6.22    0.73 
  10  -6 -11    5.65    0.67 
   0   7  11  140.85    5.30 
  -1   7  11   14.80    1.55 
  -1   7 -11   12.58    1.86 
   1   7  11   15.39    1.63 
  -2   7  11    6.25    1.18 
  -2   7 -11    6.98    1.51 
   2   7  11    7.37    1.25 
  -3   7  11   16.50    1.73 
   3   7 -11   18.09    2.24 
  -3   7 -11   19.14    2.41 
   3  -7 -11   16.81    1.47 
   3   7  11   17.43    1.69 
  -3   7 -11   15.14    1.94 
   4   7 -11   27.98    1.79 
   4   7 -11   27.59    2.84 
  -4   7  11   28.01    2.23 
   4   7  11   28.79    2.23 
  -4   7 -11   31.86    2.57 
   4  -7 -11   26.13    1.68 
   4   7  11   25.16    2.32 
   5   7 -11   10.00    1.83 
  -5   7  11   11.19    1.52 
   5   7 -11    9.48    1.17 
   5   7  11    9.36    1.33 
   5   7  11    7.91    1.42 
   5  -7 -11   10.56    1.09 
   6   7 -11    8.76    1.90 
   6   7 -11   10.22    1.15 
  -6   7  11    7.59    1.50 
   6   7  11    7.80    1.45 
   6  -7 -11    9.79    1.03 
   6   7  11    9.80    1.33 
   7   7 -11    3.64    1.73 
   7   7 -11    3.27    0.87 
   7  -7 -11    3.51    0.85 
   8   7 -11    7.19    1.74 
   8  -7  11    5.71    0.80 
   8   7 -11    4.50    0.83 
   8  -7 -11    5.31    0.81 
   9   7 -11    1.18    1.31 
   9   7 -11    0.31    0.53 
  -9   7  11    1.23    0.57 
   9  -7  11    1.76    0.58 
   9  -7 -11    0.46    0.59 
   0   8 -11   15.28    2.06 
   0   8 -11   17.85    2.31 
   0   8  11   19.16    1.76 
  -1   8  11   25.49    2.20 
   1   8 -11   27.21    2.50 
  -1   8 -11   22.57    2.66 
  -1   8 -11   28.19    2.54 
   1   8  11   28.94    2.21 
  -2   8  11    6.59    1.22 
   2   8 -11    5.91    1.54 
   2   8 -11    5.18    0.97 
   2   8  11    8.76    2.61 
   2   8  11    7.11    1.34 
  -2   8 -11    5.26    1.75 
   2  -8 -11    5.53    0.93 
  -2   8 -11    5.25    1.51 
   3   8 -11   38.96    3.10 
   3   8 -11   39.95    2.11 
  -3   8  11   47.75    2.60 
   3   8  11   44.00    2.64 
  -3   8 -11   37.17    3.25 
   3   8  11   37.79    2.60 
  -3   8 -11   42.31    2.97 
   3  -8 -11   39.01    1.93 
   4   8 -11    3.16    0.86 
  -4   8  11    2.50    1.20 
   4   8 -11    2.11    1.50 
   4  -8 -11    2.30    0.80 
  -4   8 -11    3.29    1.80 
   4   8  11    4.77    1.18 
  -4   8 -11    2.73    1.52 
   4   8  11    3.24    1.21 
   5   8 -11   11.01    1.18 
   5   8 -11   12.09    1.93 
  -5   8  11   13.52    1.69 
   5   8  11   13.70    1.59 
   5   8  11   10.91    1.35 
   5  -8 -11   12.59    1.16 
  -5   8 -11    9.69    1.67 
   6   8 -11    3.20    0.86 
   6   8 -11    3.96    1.77 
   6   8  11    1.13    0.96 
   6  -8 -11    1.75    0.78 
   7  -8 -11   10.75    1.02 
   8   8 -11    1.72    1.36 
   8   8 -11    1.22    0.62 
   8  -8 -11    1.99    0.67 
   9  -8  11    2.71    0.62 
   9   8 -11    2.90    1.16 
  -9   8 -11    1.59    1.45 
   9  -8 -11    1.53    0.60 
   0   9 -11   88.97    4.19 
   0   9  11   80.56    3.65 
   0   9  11   85.64    3.64 
   0   9 -11   74.90    3.91 
   0   9 -11   80.26    3.15 
   1   9 -11    1.49    1.37 
   1   9 -11    0.26    0.63 
  -1   9  11   -0.27    1.04 
   1   9 -11    0.93    1.37 
   1   9  11   -0.99    1.15 
  -1   9 -11    0.32    1.33 
   1   9  11    2.22    1.05 
  -1   9 -11    2.28    1.37 
  -1   9 -11    1.88    0.70 
   2   9 -11    2.27    0.77 
   2   9 -11    4.46    1.66 
  -2   9  11    2.37    1.14 
   2   9 -11    2.75    1.42 
  -2   9 -11    4.78    1.73 
  -2   9 -11    3.46    1.34 
   2   9  11    2.76    1.18 
  -2   9 -11    3.56    0.74 
   2   9  11    4.97    1.24 
   3   9 -11    1.61    1.49 
   3   9 -11    0.76    0.80 
  -3   9  11    4.06    1.02 
   3   9  11    1.98    1.07 
   3   9  11    1.67    1.09 
   3  -9 -11    0.74    0.81 
  -3   9 -11    2.37    1.73 
  -3   9 -11    4.16    1.45 
  -3   9 -11    2.42    0.71 
   4   9 -11    6.78    0.99 
   4   9 -11    7.64    1.83 
  -4   9  11    5.86    1.22 
  -4   9 -11    6.94    1.67 
   4   9  11    6.40    1.31 
   4  -9 -11    6.14    0.98 
  -4   9 -11    9.06    2.00 
   4   9  11    8.60    1.34 
   5   9 -11    3.98    1.70 
   5   9 -11    2.45    0.77 
   5  -9 -11    3.63    0.76 
   5   9  11    3.29    1.16 
  -5   9 -11   -0.02    1.23 
  -5   9 -11    0.78    1.82 
   6   9 -11    5.70    0.86 
   6   9 -11    6.89    1.70 
   6  -9 -11    5.50    0.84 
   6   9  11    4.02    1.09 
  -6   9 -11    4.15    1.70 
   7   9 -11    1.97    0.70 
   7   9 -11    1.83    1.31 
  -7   9 -11    0.38    1.49 
   7  -9 -11    0.74    0.68 
   7   9  11    1.04    0.90 
   8   9 -11    2.28    1.12 
   8  -9  11    2.66    0.66 
   8  -9 -11    1.53    0.56 
   0  10  11   13.17    1.45 
   0  10  11   10.79    1.30 
   0  10 -11    9.57    1.06 
   0  10 -11    8.47    1.76 
  -1  10  11    5.17    1.25 
   1  10 -11    2.66    1.35 
   1  10 -11    3.65    0.78 
  -1  10 -11    2.17    0.75 
   1  10  11    3.75    1.07 
   1  10  11    3.51    1.20 
  -1  10 -11    3.76    1.46 
  -2  10  11   10.03    1.47 
   2  10 -11    8.79    1.02 
  -2  10 -11   13.01    1.94 
  -2  10 -11    9.18    0.96 
   2  10  11   10.55    1.30 
   3  10 -11    7.81    0.97 
   3  10  11    8.57    1.29 
  -3  10 -11    9.00    1.92 
  -3  10 -11   10.33    0.99 
   4  10 -11    1.53    0.73 
   4  10 -11    1.53    1.88 
   4  10  11    0.79    1.04 
  -4  10 -11    1.23    0.62 
   5  10 -11    3.35    1.73 
   5  10 -11    4.20    0.77 
   5  10  11    1.41    1.01 
   5 -10 -11    2.68    0.76 
   6  10 -11    2.02    0.68 
   6  10 -11    1.22    1.46 
   6  10  11    2.08    0.89 
   6 -10 -11    1.50    0.67 
   7  10 -11    0.91    0.69 
   7  10 -11    0.42    1.44 
   7  10  11    1.33    0.80 
   7 -10 -11    0.53    0.50 
   0  11 -11    1.09    0.63 
   0  11 -11    2.43    1.37 
   1  11 -11    4.62    0.81 
   1  11  11    4.57    1.01 
  -1  11 -11    4.86    0.82 
  -1  11 -11    5.43    2.04 
   2  11 -11    6.41    0.88 
  -2  11 -11    5.25    0.82 
   2  11  11    5.06    1.08 
   3  11 -11    3.20    0.76 
  -3  11 -11    4.19    0.71 
   3  11  11    4.94    1.04 
   4  11 -11    0.52    0.61 
  -4  11 -11    1.10    0.81 
   4  11  11    0.43    0.92 
   5  11 -11    1.49    0.59 
  -5  11 -11    1.76    0.75 
   5  11  11    0.99    0.86 
   6  11 -11    2.34    0.56 
   6  11  11    1.73    0.94 
   0  12 -11    5.32    0.76 
   1  12 -11   10.84    1.01 
  -1  12 -11   14.32    1.12 
   1  12  11   11.18    1.43 
   2  12 -11    1.79    0.60 
  -2  12 -11    1.04    0.60 
   2  12  11    0.40    0.79 
   3  12 -11    0.68    0.59 
  -3  12 -11    0.72    0.55 
   3  12  11    0.48    0.75 
   4  12 -11    3.61    0.63 
  -4  12 -11    4.46    0.62 
   4  12  11    4.45    0.85 
   5  12 -11    2.42    0.53 
   5  12  11    1.97    0.87 
  -5  12 -11    2.68    0.61 
   0  13 -11   -0.05    0.54 
   1  13 -11    7.81    0.75 
  -1  13 -11    9.08    0.90 
   2  13 -11    3.96    0.60 
  -2  13 -11    5.91    0.67 
   2  13  11    3.13    0.83 
   3  13 -11    1.54    0.49 
   3  13  11    0.32    0.83 
  -3  13 -11    2.43    0.55 
   0   0  12   33.35    1.84 
   1   0  12   33.02    1.77 
  -1   0  12   31.34    1.80 
  -6   0 -12   29.09    1.65 
  -7   0 -12    4.84    0.83 
  -8   0 -12    7.36    0.89 
  -9   0 -12   12.22    1.16 
  10   0  12    0.21    0.61 
 -10   0 -12   -0.60    0.54 
   0  -1  12    4.25    0.79 
   0   1  12    4.03    0.83 
  -1   1  12    3.68    0.87 
   1  -1  12    2.79    0.75 
   1   1  12    4.50    0.92 
  -1  -1  12    3.02    0.74 
   4   1  12   13.67    1.41 
   5   1  12    4.95    1.17 
  -6  -1 -12    4.38    0.81 
   6   1  12    4.56    1.25 
  -6   1 -12    4.21    0.76 
  -7  -1 -12   19.83    1.44 
   7   1 -12   20.64    1.51 
   7   1  12   21.04    1.96 
  -7   1 -12   18.20    1.37 
  -8  -1 -12    9.37    0.98 
   8   1  12    3.50    1.53 
  -8   1 -12    8.76    0.92 
  -9  -1 -12    2.82    0.73 
  -9   1 -12    3.39    0.71 
 -10  -1 -12    0.98    0.54 
  10  -1  12    1.23    0.63 
 -10   1 -12    0.40    0.57 
   0   2  12   34.73    2.01 
   0  -2  12   31.33    1.75 
  -1   2  12   14.71    1.41 
   1  -2  12   13.02    1.17 
   1   2  12   13.76    1.32 
  -1  -2  12   14.13    1.24 
   2   2  12    4.17    0.97 
   3   2  12   11.47    1.37 
   4   2  12    7.42    1.25 
   5   2  12   23.63    2.10 
   6   2 -12    3.21    1.73 
  -6  -2 -12    4.62    0.86 
   6   2 -12    5.51    0.99 
   6   2  12    3.99    1.16 
  -6   2 -12    5.68    0.79 
   7   2 -12   10.89    1.16 
  -7  -2 -12   10.77    1.05 
   7   2  12   11.66    1.42 
  -7   2 -12   12.28    1.17 
   8   2 -12    0.93    1.30 
  -8  -2 -12    2.63    0.73 
   8   2 -12    1.61    0.84 
  -8   2 -12    2.43    0.68 
   9  -2  12    0.51    0.72 
   9   2 -12    1.66    1.11 
  -9  -2 -12    0.56    0.57 
  -9   2 -12    0.75    0.62 
  10  -2  12    2.32    0.65 
  10   2 -12    1.94    1.25 
 -10  -2 -12    3.44    0.58 
 -10   2 -12    4.59    0.64 
   0   3  12    0.23    0.72 
  -1   3  12   30.05    1.83 
   1   3  12   33.52    2.03 
  -2   3  12    2.31    0.77 
   2   3  12    5.74    1.05 
  -3   3  12    3.01    0.95 
   3   3  12    3.27    1.04 
  -4   3  12    6.02    1.13 
   4   3  12    7.83    1.32 
  -5  -3 -12    4.25    0.77 
   5   3 -12    3.58    1.56 
  -5   3  12    4.44    1.06 
  -5   3 -12    2.71    0.66 
   5   3  12    2.27    1.18 
   5  -3 -12    3.34    0.78 
  -6   3  12   11.64    1.37 
  -6  -3 -12   12.62    1.22 
   6   3 -12   12.40    2.03 
   6   3 -12   10.01    1.19 
   6  -3 -12   10.81    1.10 
   6   3  12   13.71    1.68 
  -6   3 -12   13.67    1.11 
   7   3 -12   -0.61    1.29 
   7   3 -12    0.08    0.80 
  -7  -3 -12    0.09    0.60 
   7  -3 -12    0.64    0.67 
  -7   3 -12    0.36    0.50 
   7   3  12    0.17    1.14 
  -8  -3 -12    3.93    0.72 
   8   3 -12    2.80    1.35 
   8   3 -12    2.37    0.81 
  -8   3 -12    3.39    0.66 
   9   3 -12    0.49    1.06 
  -9  -3 -12   -0.03    0.91 
   9  -3  12    1.62    0.66 
  -9   3 -12   -0.49    0.51 
  10  -3  12    4.23    0.68 
  10   3 -12    1.86    0.94 
 -10   3 -12    4.24    0.64 
   0   4  12   33.46    2.11 
  -1   4  12    0.99    0.75 
   1   4  12    1.05    0.85 
  -2   4  12    6.00    1.00 
   2   4  12    4.00    1.03 
  -3   4  12   18.20    1.67 
   3   4  12   21.32    1.97 
  -4   4  12    3.45    0.98 
   4   4  12    3.69    1.08 
  -5   4  12    4.21    1.07 
  -5  -4 -12    3.31    0.74 
   5   4 -12    3.17    1.63 
   5  -4 -12    4.40    0.91 
   5   4  12    6.51    1.31 
   6   4 -12    0.83    0.87 
  -6  -4 -12    0.34    0.65 
  -6   4  12    0.43    0.86 
   6   4 -12    0.87    1.64 
  -6   4 -12    0.90    0.56 
   6   4  12    0.40    1.10 
   6  -4 -12    2.15    0.75 
   7   4 -12    2.05    0.88 
  -7  -4 -12    0.99    0.70 
   7   4 -12    1.95    1.60 
  -7   4  12    3.95    0.95 
   7   4  12    1.15    1.21 
   7  -4 -12    1.53    0.72 
  -7   4 -12    2.57    0.59 
   8   4 -12    0.65    0.77 
   8   4 -12    1.39    1.42 
   8  -4  12    1.30    0.80 
  -8   4 -12    2.21    0.59 
   8  -4 -12    0.63    0.69 
   9   4 -12    1.85    1.19 
   9  -4  12    1.43    0.62 
   9  -4 -12    2.82    0.64 
  -9   4 -12    1.73    0.57 
  10   4 -12    0.28    1.02 
 -10   4  12    2.32    0.65 
  10  -4  12    0.46    0.59 
 -10   4 -12    2.66    0.52 
   0   5  12   19.20    1.80 
  -1   5  12   44.25    2.42 
   1   5  12   45.93    2.58 
  -2   5  12   18.65    1.74 
   2   5  12   20.46    1.96 
  -3   5  12   21.82    1.99 
  -3   5 -12   23.09    2.27 
   3   5  12   24.30    2.12 
   4   5 -12   19.32    2.30 
  -4  -5 -12   19.31    1.32 
  -4   5  12   22.34    2.03 
   4   5  12   24.15    2.09 
   4  -5 -12   22.92    1.65 
   5   5 -12    5.50    1.00 
   5   5 -12    6.13    1.74 
  -5   5  12    3.13    1.19 
   5  -5 -12    4.27    0.89 
   5   5  12    3.88    1.23 
   6  -5 -12    5.59    0.96 
   6   5  12    6.86    1.45 
   7   5 -12    2.99    0.87 
   7   5 -12    2.08    1.74 
   7   5  12    2.96    1.40 
   7  -5 -12    1.76    0.79 
   8   5 -12    2.87    0.82 
   8   5 -12    2.87    1.45 
   8  -5  12    4.92    0.70 
  -8   5 -12    2.46    0.60 
   8  -5 -12    3.35    0.78 
  -9   5  12    3.70    0.76 
   9   5 -12    2.61    1.19 
   9  -5  12    2.31    0.63 
   9  -5 -12    3.47    0.66 
  -9   5 -12    3.19    0.57 
 -10   5  12    5.42    0.62 
  10  -5  12    5.09    0.73 
  10   5 -12    4.48    1.28 
   0   6  12   11.70    1.43 
  -1   6  12   38.46    2.36 
   1   6  12   40.72    2.45 
   2   6 -12   31.88    3.01 
  -2   6  12   43.83    2.35 
   2  -6 -12   42.53    2.23 
   2   6  12   43.31    2.51 
  -2   6 -12   39.70    2.98 
  -2   6 -12   34.70    3.40 
  -3   6  12   39.04    2.45 
   3   6 -12   38.24    3.14 
  -3   6 -12   34.51    3.46 
   3  -6 -12   38.74    1.99 
   3   6  12   38.56    2.52 
  -3   6 -12   39.30    2.84 
   4   6 -12   80.08    3.23 
   4   6 -12   79.41    4.21 
  -4   6  12   81.90    3.68 
   4   6  12   79.60    3.66 
   4   6  12   80.13    3.63 
   4  -6 -12   78.75    3.06 
  -5   6  12   27.42    2.23 
   5   6 -12   24.49    2.90 
   5   6 -12   28.34    1.79 
   5   6  12   23.41    2.28 
   5  -6 -12   24.51    1.69 
   5   6  12   23.28    1.91 
   6   6 -12    3.18    1.01 
  -6   6  12    3.16    1.12 
   6   6 -12    3.67    1.73 
   6  -6 -12    1.70    0.81 
   6   6  12    3.62    1.30 
   7   6 -12    3.53    0.88 
   7   6 -12    4.50    1.68 
   7  -6 -12    2.25    0.85 
   8   6 -12    5.15    0.87 
   8  -6  12    8.05    0.80 
   8   6 -12    8.03    1.61 
   8  -6 -12    6.14    0.86 
   9  -6  12    1.94    0.55 
  -9   6  12    1.59    0.53 
   9   6 -12    0.92    1.29 
   9  -6 -12    2.16    0.58 
   0   7  12    4.80    1.23 
   0  -7 -12    4.00    0.85 
   0   7 -12    6.70    1.51 
  -1  -7 -12   17.58    1.94 
  -1   7  12   16.45    1.63 
   1   7 -12   18.18    2.07 
  -1   7 -12   15.90    2.10 
  -1   7 -12   10.91    1.82 
   1  -7 -12   15.57    1.32 
   1   7  12   17.52    1.73 
  -2   7  12    2.57    1.02 
   2   7 -12    3.58    1.53 
   2   7 -12    3.75    1.27 
   2   7  12    4.22    1.18 
  -2   7 -12    4.74    1.81 
  -2   7 -12    4.63    1.49 
   2  -7 -12    2.52    0.75 
   3   7 -12   16.38    2.24 
  -3   7  12   16.23    1.65 
   3   7 -12   15.40    1.48 
   3   7  12   15.77    1.73 
   3  -7 -12   13.78    1.22 
  -3   7 -12   16.17    2.37 
   3   7  12   15.60    1.83 
  -3   7 -12   15.76    2.01 
   4   7 -12    1.85    0.84 
   4   7 -12    1.66    1.56 
  -4   7  12    3.06    1.15 
   4   7  12    0.69    1.12 
  -4   7 -12    1.85    1.91 
   4  -7 -12    0.95    0.74 
   4   7  12    0.96    1.17 
  -4   7 -12    0.85    1.31 
  -5   7  12    9.34    1.45 
   5   7 -12    9.62    1.09 
   5   7 -12   10.70    2.00 
   5  -7 -12   10.27    1.08 
   5   7  12    7.28    1.23 
   5   7  12    8.91    1.44 
   6   7 -12    4.88    1.75 
   6   7 -12    4.23    0.95 
   6   7  12    4.75    1.39 
   6  -7 -12    5.21    0.87 
   7   7 -12    7.79    1.83 
   7   7 -12    6.70    0.95 
   7  -7 -12    6.39    0.88 
   8   7 -12   12.77    1.70 
   8  -7  12   10.38    0.85 
   8   7 -12   10.49    0.94 
   8  -7 -12   11.25    0.99 
   9  -7  12    4.80    0.65 
   9   7 -12    3.79    1.28 
   9  -7 -12    4.31    0.67 
   0   8 -12   -0.08    0.64 
   0   8  12   -0.51    0.92 
   0   8 -12    1.23    1.41 
   0   8 -12   -0.10    1.42 
   0   8  12   -1.64    1.11 
  -1   8  12    6.86    1.31 
   1   8 -12    9.47    1.65 
  -1   8  12    7.03    1.44 
   1   8 -12    7.32    1.00 
  -1   8 -12    6.91    0.98 
   1  -8 -12    8.15    0.96 
  -1   8 -12    8.24    1.71 
   1   8  12    8.04    1.51 
  -1   8 -12    8.80    1.66 
   1   8  12   10.92    1.40 
   2   8 -12   20.90    2.71 
  -2   8  12   24.90    2.20 
   2   8 -12   24.14    1.61 
  -2   8 -12   26.28    2.51 
  -2   8 -12   23.17    2.35 
   2  -8 -12   22.47    1.60 
   2   8  12   25.25    2.27 
   2   8  12   23.16    2.28 
   3   8 -12    3.37    0.84 
   3   8 -12    2.82    1.53 
  -3   8  12    3.99    1.15 
   3  -8 -12    3.49    0.78 
   3   8  12    0.40    1.19 
   3   8  12    3.41    1.28 
   4   8 -12    1.48    0.79 
   4   8 -12    2.53    1.59 
  -4   8  12    2.13    1.22 
  -4   8 -12    2.07    1.78 
  -4   8 -12    1.27    1.35 
   4   8  12    3.85    1.15 
   4  -8 -12    2.65    0.84 
   4   8  12    3.20    1.17 
   5   8 -12    4.53    0.91 
   5   8 -12    5.05    1.78 
   5  -8 -12    4.63    0.88 
   5   8  12    3.99    1.04 
  -5   8 -12    0.80    1.88 
   6   8 -12    2.35    0.87 
   6   8 -12    3.16    1.73 
  -6   8 -12    5.41    1.75 
   6  -8 -12    3.34    0.82 
   6   8  12    2.22    1.02 
   7   8 -12    0.45    0.63 
   7   8 -12    0.25    1.46 
   7  -8 -12    0.87    0.65 
  -7   8 -12   -0.03    1.47 
   8   8 -12   -0.15    0.49 
   8  -8  12    0.24    0.54 
   8   8 -12   -0.19    1.11 
  -8   8 -12   -1.15    1.17 
   8  -8 -12    0.75    0.64 
   0   9  12   18.70    1.96 
   0   9 -12   22.12    2.35 
   0   9 -12   21.66    2.57 
   0   9  12   21.52    1.87 
   0   9 -12   24.07    1.51 
  -1   9  12   39.07    2.43 
   1   9 -12   35.70    2.98 
   1   9 -12   34.43    1.86 
   1   9 -12   33.73    3.00 
  -1   9 -12   42.50    3.07 
  -1   9 -12   36.94    1.88 
   1   9  12   36.76    2.40 
   1   9  12   34.88    2.39 
  -1   9 -12   33.91    2.94 
   2   9 -12    1.03    1.64 
  -2   9  12    1.29    1.16 
   2   9 -12    1.87    0.77 
   2   9 -12    2.04    1.31 
  -2   9 -12    1.90    0.73 
   2   9  12    1.49    1.08 
   2   9  12    2.97    1.13 
  -2   9 -12    2.32    1.42 
  -2   9 -12    2.13    1.44 
   3   9 -12    5.00    0.90 
  -3   9  12    5.42    1.24 
   3   9 -12    2.86    1.66 
  -3   9 -12    4.21    1.60 
   3  -9 -12    2.45    0.86 
   3   9  12    5.33    1.29 
  -3   9 -12    5.77    1.66 
   3   9  12    2.77    1.09 
   4   9 -12    4.61    1.76 
   4   9 -12    4.17    0.85 
  -4   9 -12    2.44    1.47 
  -4   9 -12    1.14    1.48 
   4  -9 -12    3.92    0.86 
   4   9  12    5.60    1.17 
   5   9 -12    2.62    1.84 
   5   9 -12    2.35    0.74 
   5   9  12    2.27    1.05 
  -5   9 -12    3.14    1.68 
   5  -9 -12    1.72    0.68 
   6   9 -12    3.29    1.53 
   6   9 -12   -0.58    0.63 
   6   9  12   -0.15    0.80 
   6  -9 -12   -0.95    0.66 
  -6   9 -12    0.40    1.47 
   7   9 -12    6.87    0.73 
   7   9 -12    9.32    1.45 
  -7   9 -12    7.65    1.39 
   7   9  12    6.94    1.07 
   7  -9 -12    7.18    0.79 
   8  -9  12    1.76    0.71 
   0  10 -12   10.25    1.02 
   0  10  12   11.25    1.27 
   0  10 -12    7.28    1.75 
   0  10 -12    7.23    1.59 
   1  10 -12    3.52    1.68 
   1  10 -12    1.51    1.26 
   1  10 -12    2.08    0.76 
  -1  10 -12    3.84    1.53 
  -1  10 -12    3.33    1.72 
   1  10  12    1.09    0.91 
  -1  10 -12    1.22    0.66 
   2  10 -12    3.51    0.81 
   2  10 -12    4.19    1.66 
  -2  10 -12    4.28    1.70 
  -2  10 -12    4.59    0.81 
   2  10  12    6.14    1.11 
  -2  10 -12    5.45    2.01 
   3  10 -12    4.04    0.83 
   3  10 -12    7.54    1.76 
  -3  10 -12    4.01    2.26 
   3  10  12    2.80    1.07 
  -3  10 -12    4.25    0.77 
   4  10 -12    4.19    0.79 
   4  10 -12    5.72    1.69 
   4  10  12    4.05    1.04 
   5  10 -12   -0.57    1.35 
   5  10 -12   -0.53    0.58 
   5 -10 -12    0.78    0.66 
   5  10  12   -0.35    0.85 
   6  10 -12    1.12    1.23 
   6  10 -12    1.09    0.60 
   6  10  12    0.67    0.79 
   6 -10 -12    0.21    0.57 
   7  10 -12    1.82    0.49 
   7 -10  12    2.46    0.70 
   7  10  12    2.86    0.78 
   0  11 -12    7.08    0.87 
   1  11 -12    8.25    0.90 
   1  11  12    7.31    1.05 
  -1  11 -12    8.38    0.88 
   2  11 -12    7.72    0.84 
   2  11  12   10.38    1.23 
  -2  11 -12    9.57    0.92 
   3  11 -12    0.78    0.64 
   3  11  12   -0.63    0.77 
  -3  11 -12   -0.61    0.55 
   4  11 -12    3.42    0.68 
  -4  11 -12    3.29    0.66 
   4  11  12    4.49    0.91 
   5  11 -12    3.52    0.64 
   5  11  12    4.93    0.93 
   6  11 -12   -0.02    0.45 
   6  11  12    0.49    0.78 
   0  12 -12   16.15    1.15 
   1  12 -12    6.19    0.73 
   1  12  12    4.09    0.85 
  -1  12 -12    5.74    0.71 
   2  12 -12    3.18    0.65 
  -2  12 -12    2.90    0.62 
   2  12  12    3.28    0.75 
   3  12 -12    1.10    0.57 
  -3  12 -12    0.94    0.52 
   3  12  12   -0.15    0.67 
   4  12 -12   -0.21    0.45 
   4  12  12    0.43    0.82 
  -4  12 -12   -0.27    0.53 
   0  13 -12    0.24    0.48 
   1  13 -12    3.40    0.59 
  -1  13 -12    3.48    0.62 
  -5   0 -13   46.43    2.15 
  -6   0 -13    3.14    0.78 
   6   0 -13    3.48    0.86 
  -7   0 -13   -0.73    0.66 
  -8   0 -13    0.66    0.68 
  -9   0 -13    1.68    0.64 
 -10   0 -13    0.98    0.49 
  -5  -1 -13    9.27    0.94 
  -5   1 -13    7.38    0.93 
   6   1 -13   40.19    2.04 
  -6  -1 -13   40.26    1.96 
  -6   1 -13   40.20    1.94 
  -7  -1 -13   17.66    1.43 
   7   1 -13   18.12    1.52 
  -7   1 -13   19.90    1.48 
  -8  -1 -13    1.60    0.68 
  -8   1 -13    2.83    0.72 
  -9  -1 -13    2.57    0.63 
  -9   1 -13    1.05    0.61 
 -10  -1 -13    2.26    0.52 
 -10   1 -13    1.56    0.62 
   1   2  13   15.47    1.99 
   2   2  13   13.63    1.45 
   3  -2 -13    7.68   16.65 
  -4  -2 -13   35.06    1.76 
   4  -2 -13   36.24    2.09 
   4   2  13   38.28    2.40 
  -4   2 -13   35.50    1.82 
  -5  -2 -13   23.86    1.53 
   5   2 -13   24.94    1.72 
  -5   2 -13   24.49    1.54 
   5   2  13   29.19    2.27 
   6   2 -13    1.49    0.87 
  -6  -2 -13    0.98    0.66 
  -6   2 -13    1.09    0.60 
   6   2  13    2.92    1.20 
   7   2 -13    1.80    0.77 
   7   2 -13   -1.09    1.90 
  -7  -2 -13    0.56    0.67 
  -7   2 -13    2.75    0.68 
   7   2  13    1.15    1.02 
  -8  -2 -13   11.85    1.16 
  -8   2 -13   13.71    1.27 
  -9  -2 -13    2.78    0.62 
  -9   2 -13    2.66    0.69 
 -10   2 -13    1.08    0.51 
   0   3  13    6.16    1.11 
  -1   3  13   16.47    1.56 
   1   3  13   17.50    1.70 
  -2   3  13    6.96    1.11 
   2   3  13    4.77    1.15 
  -3   3  13    4.57    1.03 
   3   3  13    2.46    1.11 
  -4   3  13    4.65    1.16 
   4   3 -13    4.96    1.70 
  -4  -3 -13    7.41    0.89 
   4   3  13    8.73    1.32 
   4  -3 -13    7.89    1.01 
  -5  -3 -13   24.71    1.56 
   5   3 -13   27.44    1.81 
   5   3 -13   24.98    2.84 
   5   3  13   28.34    2.32 
   5  -3 -13   30.38    1.71 
  -5   3 -13   29.11    1.59 
  -6  -3 -13    7.38    0.88 
   6   3 -13    5.51    1.46 
   6   3 -13    7.30    1.03 
   6  -3 -13    8.73    1.00 
  -6   3 -13    6.83    0.79 
   6   3  13    8.56    1.37 
   7   3 -13    1.63    0.84 
  -7  -3 -13    1.73    0.68 
   7   3 -13    0.24    1.33 
  -7   3 -13    2.90    0.66 
   7  -3 -13    2.47    0.73 
   8   3 -13    1.28    1.35 
   8   3 -13    1.39    0.78 
  -8  -3 -13    0.09    0.91 
  -8   3 -13    1.65    0.59 
  -9  -3 -13    3.88    0.60 
   9   3 -13    2.49    1.00 
  -9   3 -13    3.97    0.69 
 -10   3  13    0.79    0.59 
 -10   3 -13    0.81    0.50 
   0   4  13   22.42    1.89 
  -1   4  13    5.47    1.08 
   1  -4 -13   -7.76   17.07 
   1   4  13    4.48    1.11 
  -2   4  13   17.12    1.65 
   2   4  13   17.62    1.72 
  -3  -4 -13   10.47    0.97 
   3   4 -13   11.08    1.94 
  -3   4  13   12.42    1.37 
   3   4  13   13.65    1.65 
   3  -4 -13   12.47    1.19 
  -4   4  13   22.26    1.98 
   4   4 -13   25.27    1.85 
   4   4 -13   22.14    2.48 
  -4  -4 -13   22.93    1.43 
   4   4  13   25.76    2.24 
   4  -4 -13   26.19    1.73 
   5   4 -13    1.64    1.61 
   5   4 -13    1.62    0.94 
  -5  -4 -13    1.84    0.64 
  -5   4  13    1.41    0.99 
   5  -4 -13    2.19    0.81 
   5   4  13    0.94    1.17 
   6   4 -13    1.22    0.85 
  -6  -4 -13    2.82    0.70 
  -6   4  13    2.16    1.06 
   6   4 -13   -0.66    1.49 
  -6   4 -13    2.18    0.83 
   6   4  13    2.22    1.24 
   6  -4 -13    1.48    0.75 
   7   4 -13    0.63    0.79 
  -7  -4 -13    0.00    0.61 
   7   4 -13    1.20    1.48 
   7  -4 -13   -0.10    0.65 
  -7   4 -13   -0.30    0.55 
   8   4 -13    8.45    0.95 
   8   4 -13    6.59    1.36 
  -8   4 -13    7.31    0.77 
   8  -4 -13    7.36    0.88 
   9   4 -13    0.09    0.93 
  -9   4 -13   -0.91    0.49 
   0   5  13    6.92    1.30 
   0   5 -13    5.28    1.82 
   0  -5 -13    6.77    1.28 
  -1  -5 -13   32.58    1.73 
   1   5 -13   30.60    2.90 
  -1   5  13   35.18    2.29 
   1   5  13   37.67    2.34 
   1  -5 -13   36.37    1.94 
  -1   5 -13   28.84    3.16 
   2   5 -13    3.76    1.56 
  -2   5  13    5.63    1.20 
  -2  -5 -13    5.94    0.80 
   2   5  13    5.17    1.22 
  -2   5 -13    6.96    2.10 
   2  -5 -13    6.33    0.93 
  -3   5  13   19.62    1.78 
  -3  -5 -13   18.75    1.35 
   3   5 -13   20.82    2.86 
   3   5  13   18.97    1.82 
  -3   5 -13   21.10    2.56 
   3  -5 -13   20.84    1.54 
   4   5 -13    2.01    1.57 
  -4  -5 -13    1.06    0.67 
   4   5 -13    1.91    0.84 
  -4   5  13    1.44    1.05 
   4  -5 -13    1.55    0.85 
   4   5  13    3.64    1.36 
   4   5  13    5.53    1.29 
   5   5 -13   11.18    1.19 
  -5   5  13    9.47    1.39 
  -5  -5 -13   10.38    0.95 
   5   5 -13   15.27    2.19 
   5   5  13   15.04    1.76 
   5  -5 -13   15.09    1.47 
   6   5 -13   12.23    1.21 
   6   5 -13   12.22    2.06 
  -6   5  13   10.28    1.38 
   6   5  13   14.12    1.70 
   6  -5 -13   14.02    1.26 
   7   5 -13    4.08    0.88 
   7   5 -13    3.44    1.42 
   7  -5 -13    4.45    0.86 
   8   5 -13    2.53    0.72 
   8   5 -13    0.82    0.97 
  -8   5 -13    1.07    0.57 
   8  -5 -13    1.87    0.69 
   9   5 -13    4.12    1.14 
  -9   5  13    5.16    0.67 
   9  -5 -13    6.04    0.63 
  -9   5 -13    5.53    0.59 
   0   6  13    7.10    1.33 
   0  -6 -13    5.21    0.91 
   0   6 -13    7.28    1.56 
  -1   6  13   21.54    1.82 
  -1  -6 -13   18.07    1.46 
   1   6 -13   18.48    2.55 
   1   6  13   20.25    1.93 
   1  -6 -13   20.24    1.52 
  -1   6 -13   20.45    2.79 
  -2   6  13   21.68    2.06 
  -2   6  13   22.68    2.00 
   2   6 -13   23.60    1.63 
   2   6 -13   22.95    2.72 
  -2  -6 -13   22.04    1.48 
  -2   6 -13   22.86    2.32 
   2   6  13   23.69    2.15 
   2  -6 -13   21.87    1.60 
  -2   6 -13   23.33    3.04 
   2   6  13   22.70    2.34 
   3   6 -13    8.89    1.93 
  -3  -6 -13    7.38    0.86 
  -3   6  13    9.41    1.29 
   3   6 -13    8.28    1.10 
   3   6  13    6.03    1.34 
   3  -6 -13    8.27    1.01 
  -3   6 -13    8.13    1.76 
   3   6  13    9.98    1.57 
  -3   6 -13    8.17    2.30 
   4   6 -13   17.81    1.53 
   4   6 -13   19.11    2.27 
  -4   6  13   15.85    1.68 
   4   6  13   16.25    1.73 
   4  -6 -13   14.44    1.42 
  -4   6 -13   26.50    3.26 
   4   6  13   15.14    1.67 
  -5   6  13    1.74    1.10 
   5   6 -13    0.51    0.82 
   5   6 -13   -0.46    1.55 
   5   6  13   -0.46    1.20 
   5   6  13    0.44    0.93 
   5  -6 -13   -0.36    0.78 
   6   6 -13    8.46    1.86 
   6   6 -13    7.64    1.09 
   6  -6 -13    8.43    1.02 
   7   6 -13   -0.38    0.72 
   7   6 -13    0.79    1.46 
   7  -6 -13   -0.44    0.70 
   8   6 -13    1.56    0.64 
   8   6 -13    4.04    1.36 
   8  -6 -13    3.87    0.75 
   9   6 -13    1.21    1.25 
   9  -6 -13    0.33    0.55 
   0   7  13   26.12    2.20 
   0   7  13   27.19    2.18 
   0  -7 -13   24.80    1.60 
   0   7 -13   22.72    2.73 
   0   7 -13   25.16    1.64 
  -1   7  13   20.47    2.00 
  -1   7  13   21.01    1.88 
   1   7 -13   23.20    1.57 
   1   7 -13   24.88    2.65 
  -1  -7 -13   20.86    1.57 
  -1   7 -13   24.80    2.36 
   1   7  13   21.54    2.27 
   1  -7 -13   20.57    1.52 
  -1   7 -13   22.72    2.36 
   1   7  13   24.73    2.06 
   2   7 -13    9.88    1.87 
  -2   7  13    6.69    1.34 
   2   7 -13    7.07    0.99 
  -2   7  13    9.04    1.37 
   2  -7 -13    7.77    0.98 
  -2   7 -13    8.03    1.99 
  -2   7 -13    6.38    1.67 
   2   7  13    9.51    1.50 
   2   7  13    7.08    1.39 
   3   7 -13    3.46    0.89 
  -3   7  13    3.85    1.18 
   3   7 -13    7.21    1.84 
  -3   7 -13    3.22    1.98 
  -3   7 -13    4.05    1.39 
   3  -7 -13    2.46    0.81 
   3   7  13    5.02    1.42 
   3   7  13    1.55    1.28 
   4   7 -13    6.37    1.77 
  -4   7  13    4.55    1.13 
   4   7 -13    4.40    0.93 
   4   7  13    5.41    1.33 
   4  -7 -13    4.62    0.87 
   4   7  13    5.96    1.24 
  -4   7 -13    8.28    2.30 
   5   7 -13    4.13    1.66 
   5   7 -13    2.12    0.86 
   5  -7 -13    2.04    0.82 
  -5   7 -13    0.50    1.98 
   5   7  13    1.17    0.87 
   6   7 -13    7.19    1.63 
   6   7 -13    4.25    0.92 
  -6   7 -13    6.52    2.03 
   6  -7 -13    5.84    0.86 
   7   7 -13    2.18    0.71 
   7   7 -13    2.56    1.42 
   7  -7 -13    2.00    0.73 
  -7   7 -13    3.78    1.64 
   8   7 -13    0.93    0.54 
   8   7 -13    0.91    1.13 
   8  -7 -13   -0.91    0.60 
  -8   7 -13    0.37    1.21 
   0   8 -13    3.21    1.48 
   0  -8 -13    0.48    0.92 
   0   8  13    2.20    1.17 
   0   8  13    0.43    1.09 
   0   8 -13    2.49    1.48 
   0   8 -13   -0.63    0.63 
   1   8 -13   14.94    2.28 
   1   8 -13   19.90    2.27 
   1   8 -13   18.38    1.46 
  -1   8  13   18.24    1.73 
  -1   8  13   18.51    1.79 
   1  -8 -13   15.71    1.48 
  -1   8 -13   19.24    2.19 
  -1   8 -13   17.90    1.39 
   1   8  13   19.18    1.75 
  -1   8 -13   22.70    2.61 
   1   8  13   16.69    1.70 
   2   8 -13    8.06    1.04 
  -2   8  13    6.33    1.42 
   2   8 -13    8.45    1.95 
  -2   8 -13    7.55    1.90 
  -2   8 -13    6.41    1.71 
   2   8  13    8.01    1.38 
   2  -8 -13    6.99    0.96 
   2   8  13    7.68    1.46 
   3   8 -13    6.22    0.99 
   3   8 -13   11.25    1.99 
  -3   8  13    7.90    1.45 
  -3   8 -13   12.56    1.78 
  -3   8 -13   10.92    2.18 
   3   8  13    9.04    1.37 
   3  -8 -13    8.95    0.99 
   3   8  13   10.55    1.44 
   4   8 -13    1.74    0.79 
   4   8  13    1.29    1.04 
  -4   8 -13    1.38    1.89 
  -4   8 -13    0.27    1.55 
   4  -8 -13    3.01    0.82 
   5   8 -13    2.24    0.80 
   5   8 -13    4.76    1.78 
   5  -8 -13    4.40    0.81 
  -5   8 -13    6.23    1.97 
   5   8  13    4.79    1.04 
   6   8 -13    2.09    1.53 
   6   8 -13    1.37    0.74 
   6  -8 -13   -0.23    0.68 
   6   8  13   -0.20    0.82 
  -6   8 -13    6.29    1.72 
   7   8 -13    3.11    1.36 
   7   8 -13    1.28    0.62 
   7  -8 -13    1.79    0.64 
  -7   8 -13    3.40    1.28 
   8   8 -13    1.14    0.48 
   0   9 -13    2.30    1.60 
   0   9 -13    3.64    1.63 
   0   9  13    0.82    1.11 
   0   9 -13    2.64    0.78 
   1   9 -13    0.15    0.71 
   1   9 -13    0.47    1.49 
  -1   9  13   -2.18    1.00 
   1   9 -13    0.93    1.42 
  -1   9 -13    0.51    1.52 
   1   9  13   -0.86    1.09 
  -1   9 -13    0.30    0.60 
  -1   9 -13    0.15    1.37 
   2   9 -13   22.40    2.36 
   2   9 -13   18.11    2.05 
   2   9 -13   21.25    1.50 
  -2   9 -13   18.55    1.50 
  -2   9 -13   19.51    2.52 
   2   9  13   21.05    1.82 
   2  -9 -13   19.86    1.44 
  -2   9 -13   23.00    2.36 
   3   9 -13    0.87    0.75 
   3   9 -13    2.07    1.72 
  -3   9 -13    1.31    1.41 
   3  -9 -13    3.07    0.80 
   3   9  13    1.12    1.02 
   4   9 -13    4.25    0.84 
   4   9 -13    6.13    1.77 
  -4   9 -13    3.63    1.56 
   4  -9 -13    7.23    0.85 
   4   9  13    3.97    1.08 
   5   9 -13    2.34    1.53 
   5   9 -13    1.46    0.73 
   5  -9 -13    1.96    0.71 
   5   9  13    1.89    0.93 
  -5   9 -13   -0.07    1.45 
   6   9 -13    4.79    1.42 
   6   9 -13    3.72    0.75 
   6   9  13    4.91    0.87 
  -6   9 -13    3.05    1.33 
   6  -9 -13    3.23    0.70 
   7   9 -13    8.35    1.32 
   7   9 -13    4.94    0.62 
   7  -9 -13    6.74    0.76 
   0  10 -13   -0.45    1.49 
   0  10 -13   -0.79    0.68 
   0  10  13    0.98    0.85 
   1  10 -13    1.38    0.70 
   1  10 -13    0.40    1.47 
   1  10  13    1.17    0.89 
  -1  10 -13    2.48    0.68 
  -1  10 -13    2.54    1.45 
   2  10 -13   -0.90    0.63 
   2  10 -13    0.57    1.54 
  -2  10 -13   -0.41    1.26 
  -2  10 -13   -0.30    0.60 
   2  10  13    0.02    0.86 
   3  10 -13    1.30    1.50 
   3  10 -13    1.74    0.68 
   3  10  13    1.05    0.91 
  -3  10 -13    1.95    1.40 
   4  10 -13    1.64    1.45 
   4  10 -13    1.84    0.67 
   4  10  13    1.21    0.85 
   4 -10 -13    0.24    0.76 
  -4  10 -13    0.99    1.16 
   5  10 -13    0.68    0.60 
   5  10 -13    2.75    1.20 
   5  10  13    1.85    0.81 
   5 -10 -13    1.43    0.68 
  -5  10 -13    2.48    1.11 
   6  10 -13    4.12    0.60 
   6  10  13    4.31    0.89 
   0  11 -13    1.06    0.62 
   1  11 -13    0.68    0.58 
   1  11  13    2.35    0.81 
  -1  11 -13    0.07    0.59 
   2  11 -13    8.12    0.86 
  -2  11 -13    8.97    0.82 
   2  11  13    6.54    0.98 
   3  11 -13    0.70    0.59 
  -3  11 -13   -0.61    0.49 
   3  11  13   -0.21    0.72 
   4  11 -13    3.18    0.60 
   4  11  13    5.15    0.84 
   5  11 -13    0.53    0.49 
   5  11  13    0.35    0.82 
   0  12 -13    1.66    0.55 
   1  12 -13    3.30    0.63 
   1  12  13    4.08    0.74 
  -1  12 -13    5.27    0.71 
   2  12 -13    0.20    0.49 
   2  12  13    0.70    0.70 
  -2  12 -13   -0.44    0.52 
   3  12 -13    2.48    0.55 
   3  12  13    2.51    0.83 
  -3   0 -14    3.11    0.72 
  -4   0 -14    2.98    0.75 
  -5   0 -14    0.73    0.63 
  -6   0 -14   30.99    1.71 
  -7   0 -14   13.48    1.27 
  -8   0 -14   14.54    1.19 
  -9   0 -14    1.12    0.54 
  -3  -1 -14    3.92    0.75 
  -3   1 -14    2.81    0.70 
  -4  -1 -14   12.26    1.07 
  -4   1 -14   15.16    1.25 
  -5  -1 -14    6.80    0.86 
   5   1 -14    5.66    0.95 
  -5   1 -14    6.58    0.83 
  -6  -1 -14    0.79    0.66 
   6   1 -14    2.12    0.73 
  -6   1 -14    0.76    0.64 
  -7  -1 -14    5.35    0.81 
  -7   1 -14    3.89    0.75 
  -8  -1 -14    1.92    0.64 
  -8   1 -14    2.63    0.67 
  -9  -1 -14    6.99    0.71 
  -9   1 -14    9.89    0.95 
  -2  -2 -14   29.53    1.61 
   2  -2 -14   35.98    1.87 
  -3  -2 -14    6.76    0.84 
   3  -2 -14    6.82    0.92 
  -4  -2 -14   17.52    1.33 
  -4   2 -14   19.71    1.31 
   4  -2 -14   17.61    1.49 
  -5  -2 -14    1.06    0.68 
   5   2 -14    1.47    0.81 
  -5   2 -14    2.29    0.65 
   6   2 -14    1.90    0.79 
  -6  -2 -14    4.23    0.76 
  -6   2 -14    4.29    0.76 
   6   2  14    3.82    1.80 
   7   2 -14    2.79    0.83 
  -7  -2 -14    3.32    0.74 
  -7   2 -14    3.11    0.72 
  -8  -2 -14    0.36    0.59 
  -8   2 -14    1.05    0.56 
  -9  -2 -14    2.98    0.54 
  -9   2 -14    4.66    0.63 
   0  -3 -14    1.65    0.73 
   0   3 -14    2.97    1.62 
   0   3  14    0.41    0.93 
  -1   3  14    0.08    0.98 
   1   3 -14   -0.12    1.49 
  -1  -3 -14    0.39    0.62 
   1   3  14   -0.66    0.91 
   1  -3 -14    0.67    0.71 
  -1   3 -14   -2.19    1.74 
   2   3 -14    4.09    1.64 
  -2  -3 -14    3.15    0.74 
   2   3  14    4.90    1.15 
   2  -3 -14    3.80    0.89 
  -2   3 -14    4.58    2.05 
   3   3 -14   10.03    2.04 
  -3  -3 -14   15.07    1.22 
   3  -3 -14   15.33    1.42 
   3   3  14   16.10    1.64 
  -3   3 -14   15.58    2.39 
  -4  -3 -14    1.51    0.67 
   4   3 -14    1.12    0.87 
   4   3 -14    0.94    1.55 
   4  -3 -14    0.68    0.73 
   4   3  14    0.33    0.93 
   5   3 -14   20.79    2.58 
   5   3 -14   24.12    1.64 
  -5  -3 -14   21.97    1.44 
  -5   3 -14   22.38    1.46 
   5   3  14   21.13    2.08 
   5  -3 -14   24.83    1.56 
   6   3 -14    3.31    0.88 
  -6  -3 -14    4.16    0.75 
   6   3 -14    3.47    1.43 
   6  -3 -14    4.23    0.86 
  -6   3 -14    3.29    0.74 
   7   3 -14    1.73    1.24 
  -7  -3 -14    1.49    0.61 
   7   3 -14    1.50    0.72 
  -7   3 -14    2.75    0.64 
  -8  -3 -14    2.32    0.57 
   8   3 -14    1.44    0.97 
  -8   3 -14    2.86    0.60 
   9   3 -14   -0.16    1.31 
  -9  -3 -14    2.53    0.49 
  -9   3 -14    4.27    0.57 
   0  -4 -14   10.75    1.06 
   0   4  14   11.67    1.44 
   0   4 -14   12.62    1.81 
  -1  -4 -14   21.12    1.44 
  -1   4  14   20.00    1.95 
   1   4 -14   22.61    2.71 
  -1   4 -14   23.31    2.55 
   1  -4 -14   23.10    1.62 
   1   4  14   22.25    2.00 
  -2   4  14    3.05    1.05 
   2   4 -14    5.38    1.63 
  -2   4  14    6.71    2.30 
  -2  -4 -14    3.19    0.75 
   2  -4 -14    5.10    0.90 
   2   4  14    6.48    2.15 
   2   4  14    3.21    1.12 
  -2   4 -14    4.76    2.08 
   3   4 -14   14.27    2.09 
   3   4 -14   17.58    1.50 
  -3  -4 -14   15.59    1.29 
  -3   4  14   13.83    1.47 
  -3   4  14   12.93    1.63 
  -3   4 -14   21.47    2.72 
   3  -4 -14   18.94    1.52 
   3   4  14   18.75    1.74 
   3   4  14   19.34    1.80 
  -4   4  14    4.91    1.11 
  -4  -4 -14    4.68    0.78 
  -4   4  14    4.32    1.64 
   4   4 -14    4.59    0.94 
   4   4 -14    4.88    1.71 
   4  -4 -14    4.93    0.92 
   4   4  14    4.62    1.23 
  -4   4 -14    3.20    2.15 
  -5   4  14    4.41    1.13 
  -5  -4 -14    1.80    0.62 
   5   4 -14    0.59    0.84 
   5   4 -14    1.16    1.23 
   5  -4 -14    0.80    0.70 
   5   4  14    1.96    1.17 
   6   4 -14    2.76    1.38 
  -6  -4 -14    3.54    0.69 
   6   4 -14    3.36    0.85 
   6  -4 -14    2.43    0.81 
   7   4 -14    2.29    1.18 
  -7  -4 -14    2.04    0.59 
   7   4 -14    0.56    0.74 
  -7   4 -14    1.50    0.56 
   7  -4 -14    1.08    0.70 
   8   4 -14    0.10    0.92 
   8  -4 -14    0.00    0.55 
  -8   4 -14    1.51    0.50 
  -9   4  14    7.34    0.68 
   9   4 -14    3.84    1.19 
  -9   4 -14   12.78    1.16 
   0   5  14   12.07    1.56 
   0  -5 -14    8.97    1.02 
   0   5  14    8.78    1.35 
   0   5 -14    9.63    1.77 
  -1   5  14   35.11    2.38 
  -1   5  14   34.22    2.45 
  -1  -5 -14   36.02    1.82 
   1   5 -14   34.45    2.96 
  -1   5 -14   34.21    3.13 
   1   5  14   37.13    2.55 
   1   5  14   37.34    2.47 
   1  -5 -14   36.84    1.95 
  -2   5  14   21.28    1.97 
   2   5 -14   23.73    2.85 
  -2  -5 -14   21.47    1.46 
  -2   5  14   22.58    2.06 
   2   5 -14   23.33    1.83 
  -2   5 -14   22.18    2.45 
   2   5  14   24.15    2.24 
  -2   5 -14   27.84    2.84 
   2   5  14   20.86    2.27 
   2  -5 -14   22.30    1.61 
  -3   5  14    3.21    1.05 
  -3   5  14    6.05    1.31 
   3   5 -14    4.76    0.89 
  -3  -5 -14    5.35    0.78 
   3   5 -14    4.72    1.72 
   3   5  14    6.50    1.51 
  -3   5 -14    7.40    2.24 
   3  -5 -14    5.49    0.92 
   3   5  14    5.61    1.35 
   4   5 -14    0.98    0.82 
   4   5 -14    0.04    1.61 
  -4  -5 -14    0.87    0.65 
  -4   5  14    1.44    0.92 
   4   5  14    0.36    1.19 
  -4   5 -14    2.30    2.14 
   4  -5 -14   -0.08    0.72 
   4   5  14   -0.11    1.09 
   5   5 -14    1.45    1.46 
   5   5 -14    2.25    0.86 
  -5  -5 -14    1.19    0.65 
  -5   5 -14    1.45    2.04 
   5  -5 -14    2.86    0.86 
   5   5  14    2.21    1.29 
   6   5 -14    1.92    0.84 
   6   5 -14    5.28    1.55 
  -6  -5 -14    0.78    0.62 
   6  -5 -14    1.93    0.75 
   7   5 -14    1.97    1.24 
   7   5 -14    1.39    0.74 
   7  -5 -14    1.79    0.70 
   8   5 -14    5.82    0.75 
   8   5 -14    5.23    1.15 
   8  -5 -14    7.11    0.77 
   0  -6 -14   -0.06    0.72 
   0   6  14    0.64    1.20 
   0   6 -14    0.37    1.46 
   0   6  14   -0.91    0.95 
   1   6 -14   14.98    1.93 
  -1   6  14   10.33    1.50 
  -1   6  14   11.20    1.43 
  -1  -6 -14   10.39    1.07 
  -1   6 -14    9.26    1.89 
   1   6  14    9.07    1.42 
   1  -6 -14   10.62    1.05 
   1   6  14   12.01    1.57 
  -1   6 -14   12.54    1.83 
  -2   6  14   19.55    1.79 
   2   6 -14   21.37    2.79 
  -2   6  14   17.89    1.86 
  -2  -6 -14   19.44    1.44 
   2   6 -14   19.61    1.54 
  -2   6 -14   21.56    2.98 
   2   6  14   20.30    1.88 
   2   6  14   21.36    2.29 
  -2   6 -14   19.72    2.26 
   2  -6 -14   23.66    1.59 
  -3  -6 -14   28.83    1.67 
   3   6 -14   32.54    3.13 
   3   6 -14   32.90    1.83 
  -3   6  14   26.78    2.24 
   3   6  14   31.44    2.38 
  -3   6 -14   30.99    3.34 
   3  -6 -14   35.97    1.92 
   3   6  14   36.33    2.49 
  -4  -6 -14    2.65    0.71 
   4   6 -14    3.43    0.87 
  -4   6  14    3.05    1.03 
   4   6 -14    3.77    1.70 
   4  -6 -14    4.14    0.85 
   4   6  14    2.29    1.17 
   4   6  14    2.61    1.23 
  -4   6 -14    4.00    2.07 
   5   6 -14    2.14    0.91 
   5   6 -14    2.66    1.68 
  -5   6 -14    3.42    2.06 
   5  -6 -14    5.72    0.93 
   5   6  14    4.11    1.00 
   6   6 -14    2.33    1.49 
   6   6 -14    1.23    0.79 
   6  -6 -14    2.49    0.80 
  -6   6 -14    1.77    1.80 
   7   6 -14    2.88    0.73 
   7   6 -14    3.41    1.36 
  -7   6 -14    0.52    1.54 
   7  -6 -14    3.18    0.72 
   8   6 -14   -0.57    1.07 
   8   6 -14   -0.70    0.54 
  -8   6 -14   -0.71    1.31 
   8  -6 -14    0.20    0.57 
   0  -7 -14    3.79    0.80 
   0   7 -14    2.55    1.70 
   0   7  14    3.65    1.32 
   0   7 -14    7.66    1.70 
   0   7  14    3.61    1.12 
  -1   7  14   16.08    1.71 
  -1  -7 -14   15.26    1.22 
   1   7 -14   18.94    1.46 
   1   7 -14   17.41    2.12 
  -1   7  14   14.96    1.56 
   1   7  14   16.83    1.64 
  -1   7 -14   16.96    2.06 
  -1   7 -14   18.15    2.27 
   1   7  14   13.01    1.61 
   1  -7 -14   14.80    1.22 
   2   7 -14    4.73    0.90 
  -2  -7 -14    3.06    0.82 
  -2   7  14    3.39    1.14 
   2   7 -14    3.14    1.70 
  -2   7  14    3.91    1.23 
   2  -7 -14    3.76    0.86 
   2   7  14    4.43    1.27 
  -2   7 -14    5.74    1.75 
  -2   7 -14    2.07    1.53 
   2   7  14    2.51    1.21 
   3   7 -14    2.83    1.68 
   3   7 -14    0.35    0.75 
  -3   7  14    1.66    1.51 
   3   7  14   -0.93    1.14 
   3   7  14    1.46    1.29 
  -3   7 -14    2.40    1.85 
  -3   7 -14    0.08    1.38 
   3  -7 -14    2.32    0.76 
   4   7 -14    0.50    0.74 
   4   7 -14    1.11    1.58 
   4   7  14    1.17    0.96 
  -4   7 -14   -1.42    1.75 
   4  -7 -14   -0.90    0.72 
   5   7 -14    4.99    0.95 
   5   7  14    5.94    0.99 
  -5   7 -14    5.60    2.05 
   5  -7 -14    3.92    0.87 
   6   7 -14    1.27    1.46 
   6   7 -14    0.73    0.67 
   6  -7 -14    1.52    0.70 
  -6   7 -14    3.12    1.69 
   7   7 -14    4.22    1.35 
   7   7 -14    2.12    0.66 
   7  -7 -14    3.32    0.75 
  -7   7 -14    3.71    1.43 
   8   7 -14    4.84    0.63 
   0   8 -14    1.67    1.49 
   0   8 -14    1.08    0.76 
   0   8  14    0.88    1.06 
   0  -8 -14    1.74    0.74 
   0   8 -14    2.72    1.55 
   1   8 -14   -1.73    1.47 
   1   8 -14    0.69    0.69 
  -1   8  14    2.42    1.03 
   1   8 -14    2.07    1.60 
  -1   8 -14    1.08    1.55 
  -1   8 -14   -2.77    1.40 
   1   8  14    1.10    1.13 
   1  -8 -14    0.64    0.72 
   2   8 -14    1.62    1.74 
   2   8 -14    0.65    0.75 
   2   8 -14   -1.66    1.47 
   2   8  14    1.26    1.16 
   2  -8 -14    1.98    0.72 
  -2   8 -14    4.48    1.62 
  -2   8 -14    1.40    1.43 
   3   8 -14    1.72    0.76 
   3   8 -14    1.72    1.72 
   3  -8 -14    1.28    0.74 
   3   8  14    4.39    1.08 
   4   8 -14    9.15    1.95 
   4   8 -14    7.63    0.95 
  -4   8 -14    8.66    1.94 
   4   8  14    7.17    1.11 
   4  -8 -14    8.96    0.97 
   5   8 -14    3.75    1.57 
   5   8 -14    2.07    0.75 
   5   8  14    2.83    0.88 
  -5   8 -14    0.66    1.64 
   5  -8 -14    2.04    0.68 
   6   8 -14    5.35    0.79 
   6   8 -14    6.95    1.54 
   6   8  14    5.63    0.92 
   6  -8 -14    6.08    0.79 
  -6   8 -14    4.73    1.48 
   7   8 -14    1.73    1.14 
   7   8 -14    0.34    0.51 
  -7   8 -14   -1.64    1.18 
   7  -8 -14   -0.24    0.59 
   0   9 -14    1.06    0.69 
   0   9 -14    1.22    1.64 
   0   9  14   -1.52    0.91 
   1   9 -14    5.24    0.84 
   1   9 -14    4.88    1.82 
  -1   9  14    3.86    1.04 
  -1   9 -14    5.20    0.82 
   1   9  14    4.71    1.11 
  -1   9 -14    7.24    1.72 
   2   9 -14    0.93    1.62 
   2   9 -14    1.12    0.68 
  -2   9 -14    1.22    1.43 
   2  -9 -14    0.04    0.68 
   2   9  14    0.55    0.88 
   3   9 -14    2.62    0.74 
   3   9 -14    2.32    1.68 
  -3   9 -14    3.75    1.39 
   3   9  14    2.40    0.87 
   3  -9 -14    1.85    0.71 
   4   9 -14    1.41    1.42 
   4   9 -14    2.43    0.70 
   4  -9 -14    1.30    0.63 
  -4   9 -14    2.16    1.22 
   4   9  14    1.77    0.89 
   5   9 -14    7.02    1.49 
   5   9 -14    6.30    0.78 
  -5   9 -14    8.54    1.30 
   5  -9 -14    5.06    0.74 
   5   9  14    5.77    0.99 
   6   9 -14    5.20    0.66 
   6   9 -14    5.85    1.20 
   6   9  14    5.02    0.75 
  -6   9 -14    8.12    1.59 
   6  -9 -14    4.24    0.68 
   0  10  14   -0.21    0.72 
   0  10 -14   -0.12    0.55 
   0  10 -14   -0.87    1.38 
   1  10 -14    9.08    1.62 
   1  10 -14    7.17    0.85 
  -1  10 -14    5.63    0.78 
   1  10  14    6.81    0.96 
  -1  10 -14    8.51    1.49 
   2  10 -14    4.89    1.49 
   2  10 -14    2.70    0.68 
  -2  10 -14    4.39    1.34 
   2  10  14    3.18    0.85 
   3  10 -14   13.02    1.10 
   3  10 -14   13.08    1.68 
   3  10  14   14.44    1.39 
  -3  10 -14   13.68    1.83 
   4  10 -14    5.53    0.73 
   4  10 -14    6.73    1.32 
   4  10  14    5.62    0.98 
   4 -10 -14    4.76    0.72 
  -4  10 -14    7.17    1.24 
   5  10 -14    3.75    0.66 
   5  10  14    5.88    0.86 
   0  11 -14    0.89    0.59 
   1  11 -14    4.33    0.68 
  -1  11 -14    5.14    0.67 
   1  11  14    3.00    0.75 
   2  11 -14    5.06    0.70 
   2  11  14    5.89    0.86 
  -2  11 -14    6.61    0.77 
   3  11 -14    1.55    0.55 
   3  11  14    1.27    0.77 
   0   0 -15   -0.12    0.64 
  -1   0 -15    0.12    0.60 
  -2   0 -15   10.81    0.94 
  -3   0 -15   12.75    1.17 
  -4   0 -15    2.62    0.68 
  -5   0 -15    1.03    0.65 
  -6   0 -15    0.39    0.64 
  -7   0 -15   -0.13    0.56 
  -8   0 -15    0.42    0.56 
  -9   0 -15    1.48    0.53 
   0  -1 -15   15.19    1.27 
  -1  -1 -15    4.34    0.76 
   1  -1 -15    2.92    0.83 
  -2  -1 -15    7.14    0.85 
   2  -1 -15    7.16    1.03 
  -2   1 -15    6.73    0.80 
  -3  -1 -15    6.00    0.77 
  -3   1 -15    4.98    0.74 
  -4  -1 -15    2.47    0.70 
  -4   1 -15    2.67    0.66 
  -5  -1 -15    2.27    0.67 
  -5   1 -15    2.04    0.66 
  -6  -1 -15    3.45    0.72 
  -6   1 -15    1.75    0.67 
  -7  -1 -15    3.70    0.68 
  -7   1 -15    3.94    0.69 
  -8  -1 -15    4.36    0.63 
  -8   1 -15    2.63    0.64 
  -9  -1 -15    7.65    0.98 
  -9   1 -15    6.30    0.66 
   0   2  15    1.67    1.40 
   0  -2 -15    1.90    0.72 
  -1  -2 -15    2.48    0.69 
   1   2  15   -0.37    1.29 
   1  -2 -15    1.34    0.71 
  -2  -2 -15    7.57    0.91 
   2   2  15   11.13    1.56 
   2  -2 -15    8.41    0.99 
  -3  -2 -15    2.61    0.73 
   3  -2 -15    3.51    0.82 
  -4  -2 -15   19.69    1.36 
   4  -2 -15   18.22    1.49 
  -4   2 -15   17.47    1.32 
   5   2 -15   15.75    1.46 
  -5  -2 -15   18.80    1.35 
  -5   2 -15   18.31    1.30 
  -6  -2 -15    7.31    0.84 
   6   2 -15    8.59    0.91 
  -6   2 -15    7.29    0.81 
  -7  -2 -15    0.14    0.55 
  -8  -2 -15    0.71    0.51 
  -8   2 -15   -0.73    0.48 
   0   3  15    2.85    1.41 
   0  -3 -15    0.80    0.74 
   0   3 -15    2.34    1.55 
  -1  -3 -15    4.93    0.85 
   1   3 -15    5.12    1.57 
  -1   3  15    5.69    1.45 
   1   3  15    4.10    1.40 
   1  -3 -15    5.31    0.91 
  -1   3 -15    5.43    1.59 
  -2  -3 -15    3.79    0.75 
  -2   3  15    3.71    1.43 
   2   3 -15    1.46    1.51 
  -2   3 -15    0.58    1.73 
   2   3  15    4.37    1.31 
   2  -3 -15    3.89    0.84 
  -3  -3 -15   -0.41    0.62 
   3   3 -15   -0.42    1.60 
   3   3  15    0.81    1.47 
   3   3  15    1.18    1.17 
   3  -3 -15    0.94    0.74 
  -3   3 -15    1.92    1.99 
   4   3 -15    4.01    1.07 
  -4  -3 -15    2.63    0.73 
   4   3 -15    3.64    1.55 
  -4   3 -15    3.89    1.99 
   4  -3 -15    3.51    0.83 
   4   3  15    3.87    1.25 
   5   3 -15    9.50    1.05 
   5   3 -15   10.23    1.60 
  -5  -3 -15   10.95    0.95 
  -5   3 -15    9.99    1.84 
  -5   3 -15    8.20    1.22 
   5  -3 -15   14.07    1.33 
  -6  -3 -15    2.18    0.64 
   6  -3 -15    3.72    0.76 
  -6   3 -15    2.11    0.61 
  -6   3 -15    2.23    1.50 
   7   3 -15    9.90    0.97 
  -7  -3 -15   10.68    1.02 
  -7   3 -15   10.45    1.03 
  -8  -3 -15    4.07    0.55 
  -8   3 -15    3.11    0.54 
  -8   3 -15    3.38    1.12 
   0  -4 -15   10.40    1.09 
   0   4  15   10.89    1.56 
   0   4 -15   14.84    1.98 
   0   4  15   10.13    1.36 
  -1  -4 -15    7.40    0.94 
  -1   4  15    6.63    1.42 
   1   4 -15    7.25    1.69 
  -1   4  15    6.76    1.26 
   1  -4 -15    7.59    1.01 
   1   4  15    8.02    1.47 
  -1   4 -15    8.18    1.68 
   1   4  15    3.92    1.21 
  -2   4  15   20.19    1.87 
  -2   4  15   16.36    1.64 
  -2  -4 -15   17.62    1.36 
   2   4 -15   15.89    2.01 
   2   4  15   20.00    2.05 
   2   4  15   18.50    1.73 
  -2   4 -15   16.94    2.21 
   2  -4 -15   17.63    1.51 
  -3  -4 -15    2.51    0.69 
   3   4 -15    1.50    1.26 
  -3   4  15    0.69    1.16 
   3  -4 -15    0.87    0.77 
  -3   4 -15    2.52    1.72 
   3   4  15    3.16    1.31 
   3   4  15    3.27    1.13 
  -4   4  15    9.35    1.38 
   4   4 -15   12.47    1.21 
   4   4 -15   10.33    1.80 
  -4  -4 -15    9.66    0.98 
   4  -4 -15   16.07    1.41 
   4   4  15   11.40    1.49 
  -4   4 -15   14.02    2.26 
  -5  -4 -15    3.59    0.74 
   5   4 -15    3.16    1.30 
   5   4 -15    4.24    0.85 
   5  -4 -15    3.41    0.85 
  -5   4 -15    3.69    1.82 
  -6  -4 -15    0.66    0.62 
   6   4 -15   -0.27    0.71 
   6   4 -15    0.41    1.09 
  -6   4 -15    0.32    1.49 
   6  -4 -15    0.83    0.66 
  -7  -4 -15    0.35    0.54 
   7   4 -15    0.48    0.97 
   7   4 -15    0.65    0.63 
   7  -4 -15   -1.43    0.60 
  -7   4 -15   -0.26    1.26 
   8   4 -15   -0.01    0.81 
  -8   4 -15    0.70    0.43 
  -8   4 -15   -0.01    1.14 
   0   5 -15   10.13    1.91 
   0   5  15   10.71    1.35 
   0   5  15   10.89    1.56 
   0  -5 -15   11.32    1.13 
   1   5 -15    8.89    1.83 
  -1   5  15    9.46    1.41 
  -1   5  15    9.92    1.48 
  -1  -5 -15    9.63    1.06 
   1   5  15    8.98    1.36 
   1  -5 -15    8.76    1.01 
  -1   5 -15    9.23    1.79 
   1   5  15    8.50    1.53 
  -2   5  15    8.70    1.28 
  -2  -5 -15   10.22    1.01 
   2   5 -15   10.72    1.96 
  -2   5  15    9.60    1.36 
   2   5  15    8.10    1.40 
  -2   5 -15    8.71    2.03 
   2  -5 -15    8.93    1.07 
   2   5  15    9.46    1.50 
  -3   5  15    8.71    1.26 
   3   5 -15    7.30    1.02 
  -3   5  15    8.56    1.26 
  -3  -5 -15    8.74    0.95 
   3   5 -15    6.60    1.60 
   3  -5 -15    9.71    1.11 
  -3   5 -15    9.64    2.08 
   3   5  15    9.31    1.41 
   4   5 -15    5.17    1.71 
   4   5 -15    4.10    0.91 
  -4  -5 -15    4.61    0.75 
   4  -5 -15    4.60    0.87 
   4   5  15    3.57    1.12 
  -4   5 -15    1.59    1.64 
  -5  -5 -15    1.81    0.63 
   5   5 -15    0.93    0.77 
   5   5 -15    2.51    1.43 
   6   5 -15    2.06    0.76 
  -6  -5 -15    2.48    0.61 
   6   5 -15    1.79    1.19 
   6  -5 -15    2.43    0.72 
   7   5 -15   -0.21    0.95 
   7   5 -15   -0.50    0.54 
   7  -5 -15    0.47    0.62 
  -7   5 -15   -0.41    1.37 
  -8   5 -15    8.50    1.74 
   0   6 -15    1.28    1.62 
   0   6  15    0.38    1.01 
   0  -6 -15    1.03    0.76 
   0   6  15   -0.42    1.14 
  -1   6  15    7.31    1.38 
  -1   6  15    8.54    1.35 
  -1  -6 -15    8.34    1.02 
   1   6 -15    9.00    1.94 
  -1   6 -15    9.69    1.91 
   1   6  15    5.68    1.36 
  -1   6 -15    4.58    1.71 
   1  -6 -15    7.71    0.98 
  -2   6  15    0.03    1.20 
   2   6 -15   -1.31    1.69 
  -2   6  15    0.90    1.01 
   2   6 -15    1.36    0.76 
  -2  -6 -15    1.22    0.73 
   2   6  15    0.49    1.17 
   2  -6 -15    0.97    0.77 
  -2   6 -15    0.95    1.44 
  -2   6 -15    0.41    1.58 
   2   6  15    1.04    1.13 
  -3  -6 -15    7.47    0.91 
  -3   6  15    6.68    1.14 
   3   6 -15    7.00    0.94 
   3   6 -15    9.74    1.91 
  -3   6 -15    8.81    2.06 
   3  -6 -15    7.35    0.99 
   3   6  15    7.68    1.39 
  -4  -6 -15    9.10    0.92 
   4   6 -15   10.32    1.11 
   4   6 -15   12.93    1.83 
   4   6  15    9.22    1.30 
   4  -6 -15   11.91    1.08 
  -4   6 -15   12.08    2.05 
   5   6 -15   10.25    1.58 
   5   6 -15   14.05    1.35 
   5  -6 -15   12.62    1.13 
  -5   6 -15   14.17    2.11 
   6   6 -15    0.96    0.69 
   6   6 -15    1.73    1.07 
  -6   6 -15    1.43    1.62 
   6  -6 -15    2.34    0.69 
   7   6 -15    1.12    0.64 
   7   6 -15   -0.46    0.87 
  -7   6 -15    9.83    3.24 
   0   7 -15    5.69    1.65 
   0   7 -15    2.58    1.54 
   0  -7 -15    3.67    0.81 
   0   7  15    2.54    1.15 
  -1   7  15   12.03    1.42 
   1   7 -15   17.31    2.19 
   1   7 -15   12.16    1.36 
  -1  -7 -15   11.64    1.06 
  -1   7 -15   16.06    2.07 
   1  -7 -15   12.49    1.14 
  -1   7 -15   11.31    1.85 
   1   7  15   13.84    1.48 
   2   7 -15    6.27    0.91 
   2   7 -15    9.20    1.92 
  -2   7  15    8.48    1.23 
  -2  -7 -15    7.62    0.97 
   2  -7 -15    7.09    0.97 
   2   7  15    7.74    1.38 
  -2   7 -15   10.26    1.76 
   3   7 -15    2.16    1.56 
  -3  -7 -15    1.73    1.14 
   3   7 -15    2.19    0.75 
  -3   7 -15    2.62    1.51 
   3  -7 -15    1.89    0.72 
   3   7  15    2.26    1.15 
   4   7 -15    0.57    0.72 
   4   7 -15    2.22    1.53 
  -4   7 -15    1.47    1.54 
   4   7  15    1.94    0.86 
   4  -7 -15    1.08    0.72 
   5   7 -15    3.11    0.75 
   5   7 -15    3.48    1.55 
   5   7  15    3.70    0.83 
   5  -7 -15    5.43    0.77 
  -5   7 -15    2.37    1.53 
   6   7 -15    2.82    0.70 
   6   7 -15    3.20    1.38 
   6  -7 -15    2.29    0.68 
  -6   7 -15    2.25    1.35 
   7   7 -15    9.52    0.91 
   0   8 -15    8.07    1.84 
   0   8  15    4.29    1.15 
   0  -8 -15    4.62    0.82 
   1   8 -15    3.47    0.79 
  -1   8  15    4.34    1.00 
   1   8 -15    3.70    1.83 
  -1  -8 -15    3.00    0.82 
   1   8  15    2.41    1.14 
   1  -8 -15    4.21    0.77 
  -1   8 -15    5.30    1.70 
   2   8 -15    4.60    0.84 
   2   8 -15    5.18    1.73 
  -2   8  15    4.80    1.16 
   2  -8 -15    5.93    0.83 
   2   8  15    4.16    1.10 
  -2   8 -15   11.68    1.79 
   3   8 -15    0.60    0.66 
   3   8 -15    2.16    1.67 
   3   8  15    1.28    0.90 
   3  -8 -15   -0.23    0.68 
  -3   8 -15    4.10    1.48 
   4   8 -15   15.59    1.86 
   4   8 -15   12.97    1.23 
   4   8  15   10.97    1.14 
   4  -8 -15   11.22    0.99 
  -4   8 -15   15.45    2.09 
   5   8 -15    4.11    1.37 
   5   8 -15    1.54    0.67 
  -5   8 -15    3.15    1.21 
   5  -8 -15    2.72    0.67 
   5   8  15    1.89    0.83 
   6   8 -15    1.25    1.09 
   6   8 -15    1.10    0.58 
  -6   8 -15    2.74    1.09 
   6  -8 -15    2.51    0.67 
   0   9  15   -0.55    0.75 
   0   9 -15   -0.70    0.60 
   0   9 -15   -2.07    1.51 
   1   9 -15    3.30    1.59 
  -1   9  15    0.93    0.85 
   1   9 -15    2.07    0.67 
   1   9  15    2.19    0.86 
  -1   9 -15    1.36    1.49 
   1  -9 -15    1.20    0.89 
   2   9 -15    1.91    1.51 
   2   9 -15    1.69    0.64 
   2   9  15    0.85    0.80 
  -2   9 -15    5.62    1.35 
   2  -9 -15    1.10    0.68 
   3   9 -15    2.19    0.65 
   3   9 -15    0.23    1.39 
   3  -9 -15    0.45    0.60 
  -3   9 -15    2.71    1.30 
   3   9  15    2.22    0.80 
   4   9 -15   10.10    1.49 
   4   9 -15    7.92    0.85 
  -4   9 -15    9.40    1.34 
   4  -9 -15    7.36    0.74 
   4   9  15    8.27    1.02 
   5   9 -15    3.68    1.61 
   5   9 -15    4.29    0.68 
   5   9  15    3.32    0.76 
   0  10  15    1.98    0.69 
   0  10 -15    3.19    1.26 
   0  10 -15    1.72    0.59 
   1  10 -15    1.03    0.58 
   1  10 -15    0.81    1.26 
   1  10  15    0.58    0.69 
  -1  10 -15    0.56    1.23 
  -1  10 -15    0.49    0.89 
   2  10 -15   -0.61    1.17 
   2  10 -15    2.21    0.59 
  -2  10 -15    3.94    1.11 
   2  10  15    0.98    0.72 
   3  10 -15   -1.84    1.14 
   3  10 -15    0.11    0.58 
  -3  10 -15    0.33    1.25 
   3  10  15    0.40    0.74 
   0  11 -15    1.63    0.75 
  -1   0 -16    3.56    0.71 
   1   0  16    4.46    1.44 
  -2   0 -16    0.10    0.56 
  -3   0 -16    1.47    0.62 
  -4   0 -16    8.25    0.86 
  -5   0 -16    1.14    0.63 
  -6   0 -16    8.19    0.83 
  -7   0 -16    3.09    0.64 
  -8   0 -16    0.35    0.46 
   0  -1 -16   25.05    1.55 
   0   1  16   25.20    2.29 
  -1  -1 -16    2.10    0.67 
   1   1  16    1.70    1.30 
   1  -1 -16    2.38    0.77 
  -2  -1 -16    0.46    0.61 
  -2   1 -16    0.29    0.63 
  -3  -1 -16    3.86    0.76 
  -3   1 -16    2.88    0.67 
  -4  -1 -16    5.30    0.78 
  -4   1 -16    6.08    0.75 
  -5  -1 -16    1.96    0.64 
  -5   1 -16    0.80    0.57 
  -6  -1 -16    2.41    0.59 
  -6   1 -16    1.16    0.59 
  -7  -1 -16    1.98    0.57 
  -7   1 -16    0.93    0.56 
  -8  -1 -16    0.68    0.50 
  -8   1 -16    0.77    0.49 
   0  -2 -16   10.68    1.07 
   0   2  16   11.19    1.70 
  -1   2  16    5.00    1.53 
  -1  -2 -16    5.43    0.84 
   1  -2 -16    4.99    0.86 
   1   2  16    6.43    1.41 
  -2  -2 -16    6.44    0.82 
  -2   2  16    6.76    1.40 
   2  -2 -16    8.62    0.96 
   2   2  16    9.49    1.47 
  -3  -2 -16   20.47    1.44 
   3  -2 -16   22.07    1.56 
  -4  -2 -16   -0.06    0.62 
  -4   2 -16    0.28    0.57 
  -5  -2 -16    0.93    0.64 
  -5   2 -16    0.87    0.56 
  -6  -2 -16    6.39    0.75 
  -6   2 -16    6.67    0.71 
  -7  -2 -16    1.32    0.53 
  -7   2 -16    1.05    0.50 
  -8  -2 -16    1.64    0.81 
  -8   2 -16    3.18    0.80 
   0  -3 -16    9.78    1.04 
   0   3 -16    6.31    2.09 
   0   3  16   12.50    1.58 
  -1   3  16    1.98    1.30 
  -1  -3 -16    0.26    0.70 
  -1   3 -16    1.30    1.66 
   1   3  16   -1.03    1.23 
   1  -3 -16   -0.18    0.75 
  -2  -3 -16    7.07    0.88 
  -2   3  16    8.05    1.51 
   2  -3 -16    8.33    0.98 
  -2   3 -16    7.84    1.58 
   2   3  16    8.60    1.38 
  -3   3  16   -1.10    1.14 
  -3  -3 -16    0.43    0.64 
   3   3  16    2.23    1.56 
   3  -3 -16    1.28    0.75 
  -3   3 -16   -0.95    1.50 
  -4   3  16    1.49    1.06 
  -4  -3 -16    1.57    0.70 
  -4   3 -16    0.23    1.46 
   4  -3 -16    2.38    0.70 
   5   3 -16    9.86    0.98 
  -5  -3 -16    8.95    0.86 
  -5   3  16    8.46    1.18 
  -5   3 -16    7.54    1.59 
   5  -3 -16   11.52    1.03 
  -6  -3 -16    2.61    0.64 
   6   3 -16    1.03    0.64 
  -6   3 -16    1.76    1.28 
  -6   3 -16    2.19    0.53 
  -7  -3 -16    5.37    0.66 
  -7   3 -16    3.75    1.29 
  -7   3 -16    4.52    0.57 
   0   4 -16    2.84    1.47 
   0   4  16    2.19    1.23 
   0  -4 -16    2.00    0.80 
   1   4 -16   13.11    1.94 
  -1   4  16   15.90    1.60 
  -1  -4 -16   13.84    1.19 
   1  -4 -16   16.79    1.48 
  -1   4 -16   13.83    1.93 
   1   4  16   17.24    1.71 
   2   4 -16    4.35    1.52 
  -2  -4 -16    7.55    0.92 
  -2   4  16    6.77    1.29 
   2   4  16    8.04    1.38 
   2  -4 -16    7.36    0.99 
  -2   4 -16    7.27    1.58 
  -3   4  16   14.02    1.42 
  -3  -4 -16   13.87    1.31 
   3   4 -16   11.79    1.65 
   3  -4 -16   17.11    1.51 
   3   4  16   15.57    1.54 
  -3   4 -16   12.19    1.85 
  -4   4  16    4.88    1.07 
   4   4 -16    3.25    1.28 
  -4  -4 -16    6.12    0.79 
   4   4 -16    4.60    0.82 
   4  -4 -16    6.39    0.86 
  -4   4 -16    1.24    1.55 
  -5  -4 -16    3.07    0.67 
   5   4 -16    2.49    0.74 
   5   4 -16    1.33    1.10 
   5  -4 -16    3.13    0.79 
  -5   4 -16    0.99    1.30 
   6   4 -16    1.42    0.99 
  -6  -4 -16    3.08    0.60 
   6   4 -16    2.76    0.67 
   6  -4 -16    2.23    0.66 
  -6   4 -16    0.68    1.16 
  -7  -4 -16    5.50    0.60 
   7   4 -16    3.43    0.93 
   7  -4 -16    5.17    0.86 
  -7   4 -16    3.30    1.12 
   0   5 -16    5.63    1.66 
   0  -5 -16    5.81    0.93 
   0   5  16    3.96    1.19 
   1   5 -16    4.75    1.67 
  -1  -5 -16    2.50    0.83 
  -1   5  16    0.44    1.08 
  -1   5 -16    4.07    1.68 
   1  -5 -16    3.00    0.82 
  -1   5 -16    0.39    1.55 
   1   5  16    3.57    1.26 
  -2  -5 -16    4.49    0.88 
  -2   5  16    5.57    1.17 
   2   5 -16    4.18    1.52 
   2  -5 -16    8.85    1.01 
   2   5  16    7.02    1.34 
  -2   5 -16    5.85    1.61 
  -3   5  16    0.69    0.88 
  -3  -5 -16    1.96    0.72 
   3   5 -16    1.05    1.34 
   3  -5 -16    2.42    0.83 
  -3   5 -16    2.31    1.57 
   3   5  16    1.36    0.99 
   4   5 -16    1.55    0.75 
   4   5 -16    1.85    1.18 
  -4  -5 -16    2.79    0.70 
  -4   5 -16    0.74    1.49 
   4  -5 -16    2.06    0.76 
   4   5  16    1.43    0.95 
   5   5 -16    0.54    0.69 
   5   5 -16   -0.12    1.01 
  -5  -5 -16    1.15    0.60 
   5  -5 -16    0.53    0.72 
  -5   5 -16   -0.83    1.40 
   6   5 -16    3.65    0.98 
   6   5 -16    4.99    0.76 
  -6  -5 -16    4.00    0.64 
   6  -5 -16    6.28    0.76 
  -6   5 -16    3.93    1.38 
  -7   5 -16   -0.11    1.39 
   0   6  16   23.06    1.99 
   0   6 -16   27.70    2.67 
   0  -6 -16   28.64    1.64 
  -1  -6 -16    1.58    0.75 
   1   6 -16    1.04    1.45 
  -1   6  16   -0.16    0.99 
   1   6  16    0.21    1.05 
   1  -6 -16    2.56    0.78 
  -1   6 -16    2.42    1.49 
  -2   6  16   -0.16    0.92 
  -2  -6 -16    0.06    0.69 
   2   6 -16   -0.64    1.16 
   2   6  16   -0.03    1.03 
   2  -6 -16    1.26    0.76 
  -2   6 -16    1.06    1.32 
  -3  -6 -16    2.09    0.70 
   3   6 -16    1.00    1.14 
  -3   6  16    2.20    0.95 
   3   6 -16    0.64    0.74 
   3  -6 -16    2.73    0.75 
  -3   6 -16    2.81    1.32 
   3   6  16   -0.15    0.99 
   4   6 -16    1.83    0.71 
  -4  -6 -16    1.93    0.66 
   4   6 -16    1.74    1.28 
  -4   6 -16    1.28    1.38 
   4  -6 -16    1.42    0.73 
   4   6  16    2.30    0.81 
   5   6 -16   15.57    1.78 
  -5  -6 -16   13.53    1.21 
   5   6 -16   15.89    1.24 
   5  -6 -16   16.72    1.28 
  -5   6 -16   12.85    1.66 
   6   6 -16    1.43    0.65 
   6   6 -16    2.29    1.05 
  -6   6 -16    0.99    1.26 
   6  -6 -16    0.48    0.62 
   0  -7 -16    1.66    0.72 
   0   7 -16    1.87    1.49 
   0   7  16    1.75    0.99 
  -1   7  16    3.32    1.04 
   1   7 -16    3.93    1.63 
  -1  -7 -16    4.93    0.79 
   1   7  16    4.41    1.06 
  -1   7 -16    6.82    1.61 
   1  -7 -16    4.47    0.83 
  -2   7  16    6.06    1.38 
   2   7 -16    2.61    0.71 
  -2  -7 -16    4.06    0.74 
   2   7 -16    6.41    1.63 
  -2   7 -16    4.89    1.54 
   2   7  16    2.71    1.12 
   2  -7 -16    3.71    0.73 
   3   7 -16   14.93    1.84 
  -3  -7 -16    8.09    0.89 
   3   7 -16    9.98    0.99 
   3   7  16   12.97    1.24 
   3  -7 -16   11.11    0.97 
  -3   7 -16   10.91    1.67 
   4   7 -16    7.53    0.87 
   4   7 -16   10.14    1.60 
   4   7  16    9.70    1.02 
  -4   7 -16    9.18    1.52 
   4  -7 -16    7.70    0.89 
   5   7 -16    8.86    1.57 
   5   7 -16    7.59    0.81 
  -5   7 -16    8.90    1.34 
   5   7  16    7.81    0.88 
   5  -7 -16    7.23    0.77 
   6   7 -16    0.36    0.62 
   0   8 -16    3.03    1.52 
   0  -8 -16    3.00    0.70 
   0   8  16    1.84    0.96 
  -1   8  16    7.16    1.03 
   1   8 -16   10.87    1.69 
  -1  -8 -16    7.19    0.82 
   1  -8 -16    7.90    0.82 
  -1   8 -16    9.43    1.62 
   1   8  16    7.69    1.10 
   2   8 -16   -0.54    0.57 
   2   8 -16   -1.12    1.33 
  -2   8  16    0.99    0.79 
  -2   8 -16    1.68    1.32 
   2  -8 -16   -0.21    0.61 
   2   8  16    1.50    0.79 
   3   8 -16    7.21    0.84 
   3   8 -16    8.21    1.58 
   3   8  16    7.74    0.99 
  -3   8 -16   10.48    1.61 
   3  -8 -16    8.16    0.84 
   4   8 -16   -0.21    0.62 
   4   8 -16   -0.90    1.16 
   4  -8 -16    0.29    0.55 
  -4   8 -16    0.86    1.16 
   4   8  16   -0.10    0.70 
   5   8 -16    2.45    0.70 
   5   8  16    1.95    0.73 
   0   9 -16    6.30    1.40 
   0   9  16    7.76    0.89 
  -1   9  16    2.96    0.69 
   1   9 -16    2.73    0.64 
   1   9 -16    4.83    1.32 
   1   9  16    2.94    0.77 
  -1   9 -16    2.16    1.23 
   1  -9 -16    0.87    0.70 
   2   9 -16    1.14    1.25 
   2   9 -16    0.23    0.59 
   2   9  16    1.72    0.99 
  -2   9 -16    1.63    1.12 
   2  -9 -16    0.18    0.62 
   3   9 -16    3.66    0.72 
   3   9 -16    2.70    1.20 
   3   9  16    4.70    0.86 
  -3   9 -16    4.45    1.18 
   0  10  16    7.37    1.50 
   0   0  17    0.18    1.23 
  -1   0 -17    3.51    0.72 
   1   0  17    2.69    1.23 
  -2   0 -17   40.61    1.85 
  -3   0 -17    2.11    0.64 
  -4   0 -17    0.10    0.55 
  -5   0 -17   12.31    1.13 
  -6   0 -17    3.59    0.61 
  -7   0 -17    3.46    0.59 
   0   1  17    9.40    1.54 
   0  -1 -17    9.96    1.02 
  -1   1  17   12.54    1.63 
  -1  -1 -17   10.15    0.97 
   1   1  17    9.13    1.36 
   1  -1 -17    9.88    1.01 
  -2  -1 -17    9.34    0.92 
  -2   1  17    9.81    1.44 
  -3  -1 -17    6.44    0.79 
  -3   1 -17    7.49    0.83 
  -4  -1 -17    4.92    0.74 
  -4   1 -17    2.95    0.63 
  -5  -1 -17    0.98    0.58 
  -5   1 -17    0.91    0.56 
  -6  -1 -17    0.83    0.55 
  -6   1  17    1.37    0.76 
  -6   1 -17    0.21    0.46 
  -7  -1 -17   -0.25    0.49 
  -7   1 -17   -0.23    0.43 
   0  -2 -17   18.77    1.49 
   0   2  17   20.46    1.99 
  -1   2  17    5.41    1.36 
  -1  -2 -17    3.92    0.85 
   1   2  17    5.23    1.24 
   1  -2 -17    5.43    0.86 
  -2   2  17    3.51    1.26 
  -2  -2 -17    5.74    0.84 
   2   2  17    5.23    1.14 
   2  -2 -17    4.93    0.86 
  -3  -2 -17   20.29    1.35 
  -3   2  17   16.04    1.60 
   3  -2 -17   16.81    1.39 
  -4   2  17    3.58    1.06 
  -4  -2 -17    2.69    0.67 
  -5   2  17   -0.57    0.81 
  -5  -2 -17    0.32    0.58 
  -5   2 -17    0.28    0.49 
  -6  -2 -17    4.05    0.64 
  -6   2 -17    2.30    0.49 
  -7  -2 -17    1.50    0.55 
   0   3  17    1.83    1.14 
   0  -3 -17    3.66    0.84 
  -1   3  17    7.82    1.32 
  -1  -3 -17    7.86    0.98 
   1   3  17    6.24    1.26 
   1  -3 -17    6.10    0.90 
  -2  -3 -17   12.19    1.07 
  -2   3  17   10.70    1.39 
   2  -3 -17   11.90    1.05 
   2   3  17    9.46    1.27 
  -3   3  17    5.27    1.16 
  -3  -3 -17    5.82    0.82 
   3  -3 -17    6.96    0.91 
  -4  -3 -17    5.68    0.76 
  -4   3  17    5.69    1.05 
   4  -3 -17    6.80    0.85 
  -5  -3 -17    7.86    0.78 
  -5   3  17    7.21    0.93 
   5  -3 -17    7.92    1.01 
  -6  -3 -17    1.23    0.51 
   0   4 -17    0.34    1.31 
   0  -4 -17    0.02    0.77 
   0   4  17    1.01    1.09 
   1   4  17    6.60    1.31 
  -1   4 -17    9.95    1.45 
  -2   4  17    1.55    1.01 
  -2  -4 -17    2.10    0.77 
   2   4 -17    0.22    1.18 
   2   4  17    1.86    1.07 
   2  -4 -17    0.91    0.76 
  -2   4 -17    1.89    1.41 
   3   4 -17    2.67    1.15 
  -3  -4 -17    3.82    0.77 
  -3   4  17    3.01    0.94 
   3  -4 -17    2.63    0.77 
  -3   4 -17    2.85    1.18 
   3   4  17    2.61    0.94 
  -4  -4 -17    5.93    0.77 
  -4   4  17    6.27    0.97 
   4   4 -17    5.55    1.17 
  -4   4 -17    4.09    1.15 
   4  -4 -17    7.05    0.87 
   5   4 -17   -0.26    1.23 
   5   4 -17    0.32    0.55 
  -5  -4 -17   -0.03    0.57 
   5  -4 -17   -0.59    0.58 
  -5   4 -17   -0.78    0.95 
  -6  -4 -17    3.18    0.59 
   6  -4 -17    3.56    0.64 
  -6   4 -17    2.40    1.08 
   0   5 -17   13.42    1.88 
   0   5  17   18.69    1.75 
   0  -5 -17   17.65    1.38 
   1   5 -17    4.41    1.31 
  -1  -5 -17    4.27    0.83 
  -1   5  17    5.91    1.14 
   1   5  17    4.21    1.17 
   1  -5 -17    5.30    0.84 
  -1   5 -17    6.27    1.34 
  -2   5  17    5.33    1.03 
  -2  -5 -17    4.94    0.81 
   2   5 -17    2.82    1.20 
   2  -5 -17    4.83    0.90 
  -2   5 -17    4.03    1.31 
   2   5  17    3.66    1.04 
  -3   5  17    2.45    0.86 
  -3  -5 -17    2.59    0.73 
   3   5 -17    1.57    1.08 
   3  -5 -17    3.20    0.75 
   3   5  17    3.13    0.98 
  -3   5 -17    4.03    1.21 
  -4   5  17    1.67    0.81 
  -4  -5 -17    1.05    0.64 
   4   5 -17    2.03    0.98 
   4   5  17    0.43    1.05 
  -4   5 -17    1.99    1.04 
   4  -5 -17    0.36    0.72 
  -5  -5 -17    5.40    0.69 
   5   5 -17    4.95    0.70 
   5   5 -17    3.88    0.98 
   5  -5 -17    7.31    0.76 
  -5   5 -17    4.67    1.02 
   0  -6 -17    1.27    0.71 
   0   6 -17    1.58    1.41 
   0   6  17    2.47    0.96 
  -1  -6 -17    2.81    0.73 
   1   6 -17    2.36    1.31 
  -1   6  17    2.87    0.97 
   1   6  17    4.35    1.02 
  -1   6 -17    3.20    1.41 
   1  -6 -17    3.63    0.80 
  -2  -6 -17    0.60    0.66 
   2   6 -17    0.18    1.17 
  -2   6  17    0.85    0.83 
   2  -6 -17   -0.44    0.66 
   2   6  17    0.06    0.88 
  -2   6 -17    1.52    1.28 
  -3  -6 -17    8.01    0.83 
  -3   6  17    8.74    1.01 
   3   6 -17    8.81    1.37 
  -3   6 -17   10.46    1.50 
   3   6  17    9.36    1.12 
   3  -6 -17   11.02    0.94 
  -4  -6 -17    0.68    0.59 
   4   6 -17    0.05    0.60 
   4   6 -17    0.65    1.04 
  -4   6 -17    1.08    1.16 
   4   6  17    0.64    0.70 
   4  -6 -17    1.01    0.70 
   5   6 -17    8.95    0.83 
   5   6 -17    7.15    1.17 
  -5   6 -17    6.52    1.13 
   5  -6 -17   10.48    0.97 
   0  -7 -17    1.16    0.68 
   0   7 -17    1.11    1.39 
   0   7  17    1.06    0.83 
  -1   7  17    5.15    0.96 
  -1  -7 -17    7.46    0.79 
   1   7 -17    9.26    1.49 
   1  -7 -17    3.61    0.72 
   1   7  17    5.32    1.00 
  -1   7 -17    8.30    1.53 
  -2   7  17   -0.51    0.68 
   2   7 -17   -0.19    1.24 
  -2  -7 -17   -0.53    0.59 
  -2   7 -17   -0.07    1.23 
   2  -7 -17   -0.04    0.58 
   2   7  17   -0.63    0.81 
   3   7 -17    3.77    0.69 
  -3  -7 -17    4.52    0.66 
   3   7 -17    6.91    1.35 
  -3   7 -17   -3.06    1.77 
   3  -7 -17    4.68    0.82 
   3   7  17    5.02    0.87 
   4   7 -17    1.66    0.70 
   4   7 -17    2.23    1.28 
  -4   7 -17    3.99    1.26 
   4   7  17    2.44    0.66 
   4  -7 -17    3.22    0.67 
   0  -8 -17    0.63    0.57 
   0   8 -17    1.20    1.24 
   0   8  17   -0.88    0.70 
   1   8 -17    3.90    1.36 
  -1  -8 -17    2.18    0.65 
  -1   8  17    3.80    0.82 
   1   8  17    3.89    0.81 
  -1   8 -17    3.87    1.32 
   1  -8 -17    2.68    0.64 
  -2   8  17    6.97    0.93 
   2   8 -17   12.62    1.60 
   2  -8 -17   12.50    1.10 
   2   8  17   10.86    1.18 
  -2   8 -17   11.64    1.50 
   3   8 -17    1.33    0.73 
   3   8  17    4.26    0.75 
   0   0  18    2.31    1.06 
  -1   0 -18    3.38    0.77 
  -1   0  18    3.94    1.30 
  -2   0 -18    0.21    0.64 
  -2   0  18    0.49    1.09 
  -3   0  18   14.79    1.58 
  -3   0 -18   17.33    1.20 
  -4   0 -18   -0.19    0.49 
  -5   0 -18    6.09    0.64 
  -5   0  18    6.68    0.97 
  -6   0  18   -0.12    0.77 
  -6   0 -18    0.04    0.52 
   0  -1  18   28.52    2.01 
   0  -1 -18   30.43    1.70 
   0   1  18   30.23    1.95 
  -1  -1 -18    3.01    0.73 
  -1   1  18    2.71    1.18 
  -1  -1  18    3.04    1.14 
   1   1  18    3.67    1.06 
   1  -1 -18    1.15    1.03 
  -2   1  18    3.76    1.19 
  -2  -1 -18    2.80    0.74 
  -3  -1 -18    3.68    0.70 
  -3   1  18    1.89    1.04 
  -3   1 -18    2.97    0.65 
  -4   1  18    2.19    0.92 
  -4  -1 -18    2.96    0.65 
  -5   1  18   -0.12    0.73 
  -5  -1 -18    0.79    0.51 
  -5   1 -18    0.09    0.43 
  -6   1  18    1.82    0.85 
  -6  -1 -18    0.83    0.60 
  -6  -1  18    1.26    0.82 
   0  -2 -18   -1.03    0.62 
   0   2  18   -1.79    0.91 
  -1  -2 -18    2.54    0.74 
  -1   2  18    2.13    1.05 
   1  -2 -18    1.75    0.72 
   1   2  18    1.49    0.94 
  -2   2  18    1.16    0.91 
  -2  -2 -18    1.38    0.75 
   2   2  18    1.52    0.87 
   2  -2 -18    1.32    0.69 
  -3   2  18    1.27    0.92 
  -3  -2 -18    0.48    0.63 
  -4  -2 -18    0.66    0.64 
  -4   2  18   -0.09    0.77 
  -5   2  18    1.48    0.67 
  -5  -2 -18    1.44    0.55 
   0   3  18    6.22    1.11 
   0  -3 -18    5.75    0.85 
  -1  -3 -18    0.55    0.70 
  -1   3  18    0.44    0.86 
   1  -3 -18    0.25    0.68 
   1   3  18    0.97    0.92 
  -2  -3 -18    4.76    0.79 
  -2   3  18    4.92    0.99 
   2  -3 -18    5.07    0.80 
  -3  -3 -18    2.04    0.68 
  -3   3  18    4.47    0.90 
   3  -3 -18    4.16    0.71 
  -4  -3 -18    2.93    0.68 
  -4   3  18    2.06    0.75 
   4  -3 -18    4.24    0.69 
  -5   3  18    4.13    0.76 
  -5  -3 -18    4.90    0.68 
   0  -4 -18    4.88    0.81 
   0   4 -18    1.69    1.66 
   0   4  18    5.36    1.12 
  -1  -4 -18    8.87    0.90 
  -1   4  18    9.35    1.15 
  -1   4 -18    5.90    1.43 
   1  -4 -18    8.38    0.91 
   1   4  18    8.16    1.16 
  -2   4  18    6.04    0.99 
  -2  -4 -18    5.21    0.78 
   2   4  18    8.22    1.09 
  -2   4 -18    5.57    1.27 
   2  -4 -18    7.90    0.87 
  -3  -4 -18   12.31    1.11 
  -3   4  18    9.05    1.05 
   3  -4 -18   14.69    1.18 
   3   4  18   12.86    1.16 
  -3   4 -18    8.83    1.30 
  -4   4  18   -0.12    0.63 
  -4  -4 -18    0.45    0.59 
  -4   4 -18   -0.58    1.07 
   4  -4 -18    0.77    0.58 
  -5  -4 -18    1.16    0.82 
   0   5 -18    0.56    0.97 
   0   5  18   -0.72    0.80 
   0  -5 -18   -0.08    0.62 
   1   5 -18    0.08    0.93 
  -1  -5 -18    0.45    0.63 
  -1   5  18    1.40    0.84 
   1  -5 -18   -0.06    0.65 
   1   5  18    0.16    0.85 
  -1   5 -18    0.60    0.99 
   2   5 -18    8.51    1.21 
  -2  -5 -18   11.76    1.10 
  -2   5  18   12.70    1.28 
  -2   5 -18   10.73    1.41 
   2   5  18   12.29    1.19 
   2  -5 -18   14.10    1.20 
   3   5 -18    4.36    0.96 
  -3   5  18    4.36    0.76 
  -3  -5 -18    3.65    0.68 
  -3   5 -18    4.29    0.98 
   3  -5 -18    3.71    0.69 
   3   5  18    4.11    0.86 
  -4  -5 -18   -0.69    0.59 
   4  -5 -18   -0.23    0.59 
   0   6  18    0.01    0.77 
   0   6 -18    0.96    0.97 
   0  -6 -18    0.22    0.64 
  -1  -6 -18    2.53    0.63 
  -1   6  18    0.69    0.76 
   1   6 -18    1.20    1.00 
   1  -6 -18   -1.08    0.70 
   1   6  18    1.40    0.89 
  -1   6 -18   -0.21    1.08 
  -2  -6 -18   -0.14    0.61 
   2   6 -18   -0.29    0.91 
  -2   6  18    0.66    0.72 
   2  -6 -18    0.12    0.58 
   2   6  18    0.40    0.82 
  -2   6 -18    1.02    1.06 
   3   6 -18    1.65    1.08 
  -3   6  18    0.15    0.71 
  -3  -6 -18    0.22    0.77 
  -3   6 -18    0.19    1.11 
   3  -6 -18    0.34    0.63 
   3   6  18    0.80    0.66 
   0   7 -18    1.09    1.21 
   0  -7 -18   -0.18    0.61 
   0   7  18    0.43    0.78 
   1   7 -18   -0.39    1.23 
  -1   7  18   -0.91    0.77 
   1  -7 -18    0.27    0.62 
  -1   7 -18   -0.45    1.33 
   1   7  18   -0.06    0.71 
  -2   7  18   -0.01    0.85 
   2   7  18    0.67    0.67 
   0   0  19   -0.33    0.77 
  -1   0  19   28.72    1.72 
  -2   0 -19   20.90    1.28 
  -2   0  19   18.55    1.58 
  -3   0 -19    3.05    0.63 
  -3   0  19    3.40    0.87 
  -4   0 -19    4.92    0.64 
  -4   0  19    3.56    0.87 
   0   1  19    1.55    0.87 
   0  -1 -19    1.79    0.65 
   0  -1  19    1.61    0.85 
  -1  -1 -19   17.92    1.28 
  -1   1  19   17.41    1.52 
   1   1  19   18.81    1.43 
  -1  -1  19   18.72    1.56 
  -2  -1 -19    0.85    0.61 
  -2   1  19    2.23    0.91 
  -2  -1  19    1.56    0.95 
  -3  -1 -19    5.38    0.68 
  -3   1  19    6.15    0.92 
  -3  -1  19    5.44    1.04 
  -4   1  19    1.94    0.74 
  -4  -1 -19    0.39    0.55 
  -4  -1  19    1.26    0.84 
   0  -2 -19   11.70    0.95 
   0   2  19   13.11    1.21 
  -1   2  19    7.61    1.05 
  -1  -2 -19    8.64    0.83 
   1   2  19    9.46    1.02 
  -1  -2  19    9.17    1.12 
   1  -2 -19    8.66    0.86 
  -2   2  19    6.20    0.93 
  -2  -2 -19    7.42    0.80 
  -2  -2  19    7.61    1.09 
   2  -2 -19    5.89    1.11 
  -3  -2 -19    2.65    0.64 
  -3   2  19    3.13    0.81 
  -3  -2  19    3.23    0.92 
  -4   2  19    6.32    0.89 
  -4  -2 -19    7.32    0.74 
  -4  -2  19    6.98    0.98 
   0   3  19    0.78    0.83 
   0  -3 -19    0.56    0.61 
  -1   3  19    4.33    0.92 
  -1  -3 -19    4.97    0.72 
   1  -3 -19    3.58    0.69 
  -2  -3 -19    7.23    0.80 
  -2   3  19    8.35    1.34 
   2  -3 -19    9.31    0.78 
   2   3  19    8.39    0.99 
  -2  -3  19    9.15    1.07 
  -3  -3 -19    1.33    0.64 
  -3   3  19    0.72    0.72 
   3  -3 -19    0.09    0.64 
  -4   3  19    3.47    0.81 
   0  -4 -19    1.94    0.61 
   0   4  19    2.18    0.89 
  -1   4  19    2.36    0.77 
  -1  -4 -19    1.80    0.68 
   1  -4 -19    2.71    0.67 
   1   4  19    2.86    0.86 
  -2   4  19    1.60    0.74 
  -2  -4 -19    1.96    0.61 
  -2  -4  19    1.56    0.77 
   2   4  19    0.05    0.71 
   2  -4 -19    1.08    0.56 
  -3   4  19    6.37    0.88 
  -3  -4 -19    6.96    0.88 
   0  -5 -19    5.70    0.73 
   0   5  19    6.48    0.90 
  -1   5  19    2.28    0.80 
  -1  -5 -19    2.74    0.66 
   1  -5 -19    3.73    0.66 
   1   5  19    2.46    0.81 
  -2   5  19    2.81    0.83 
   2   5  19    1.91    0.77 
   0   0  20   34.21    1.62 
  -1   0  20    0.88    0.70 
  -2   0  20    6.93    0.91 
   0   1  20    4.20    0.76 
  -1   1  20    7.71    0.92 
  -1  -1  20    8.10    0.88 
  -2   1  20    3.00    0.78 
  -2  -1  20    2.21    0.73 
   0   2  20   15.61    1.20 
  -1   2  20    1.86    0.74 
   1   2  20    1.50    0.73 
   0   0   0    0.00    0.00 
;
_shelx_hkl_checksum              44972

_exptl_crystal_recrystallization_method 
'Re-crystallisation from solvent: dichloromethane and methanol'
####################################################################### 
# 
# This file contains crystal structure data downloaded from the 
# Cambridge Structural Database (CSD) hosted by the Cambridge 
# Crystallographic Data Centre (CCDC).
# 
# Full information about CCDC data access policies and citation 
# guidelines are available at http://www.ccdc.cam.ac.uk/access/V1 
# 
# Audit and citation data items may have been added by the CCDC. 
# Please retain this information to preserve the provenance of 
# this file and to allow appropriate attribution of the data. 
# 
#######################################################################

data_mdl087
_database_code_depnum_ccdc_archive 'CCDC 1525737'
_audit_update_record             
;
2017-01-05 deposited with the CCDC.
2017-01-11 downloaded from the CCDC.
;

_audit_creation_method           SHELXL-2014/7
_shelx_SHELXL_version_number     2014/7
_chemical_name_systematic        
;
isopropyl ((R)-(perfluorophenoxy)(phenoxy)phosphoryl)-D-alaninate
;
_chemical_name_common            ?
_chemical_melting_point          ?
_chemical_formula_moiety         'C18 H17 F5 N O5 P'
_chemical_formula_sum            'C18 H17 F5 N O5 P'
_chemical_formula_weight         453.29

loop_
_atom_type_symbol
_atom_type_description
_atom_type_scat_dispersion_real
_atom_type_scat_dispersion_imag
_atom_type_scat_source
C C 0.0181 0.0091 'International Tables Vol C Tables 4.2.6.8 and 6.1.1.4'
H H 0.0000 0.0000 'International Tables Vol C Tables 4.2.6.8 and 6.1.1.4'
N N 0.0311 0.0180 'International Tables Vol C Tables 4.2.6.8 and 6.1.1.4'
O O 0.0492 0.0322 'International Tables Vol C Tables 4.2.6.8 and 6.1.1.4'
F F 0.0727 0.0534 'International Tables Vol C Tables 4.2.6.8 and 6.1.1.4'
P P 0.2955 0.4335 'International Tables Vol C Tables 4.2.6.8 and 6.1.1.4'

_space_group_crystal_system      triclinic
_space_group_IT_number           1
_space_group_name_H-M_alt        'P 1'
_space_group_name_Hall           'P 1'

_shelx_space_group_comment       
; 
The symmetry employed for this shelxl refinement is uniquely defined 
by the following loop, which should always be used as a source of 
symmetry information in preference to the above space-group names. 
They are only intended as comments. 
;

loop_
_space_group_symop_operation_xyz
'x, y, z'

_cell_length_a                   5.2533(2)
_cell_length_b                   12.0015(5)
_cell_length_c                   16.3874(7)
_cell_angle_alpha                74.879(2)
_cell_angle_beta                 84.088(2)
_cell_angle_gamma                80.148(2)
_cell_volume                     980.85(7)
_cell_formula_units_Z            2
_cell_measurement_temperature    100(2)
_cell_measurement_reflns_used    9940
_cell_measurement_theta_min      2.80
_cell_measurement_theta_max      68.32

_exptl_crystal_description       rod
_exptl_crystal_colour            colourless
_exptl_crystal_density_meas      ?
_exptl_crystal_density_method    ?
_exptl_crystal_density_diffrn    1.535
_exptl_crystal_F_000             464
_exptl_transmission_factor_min   ?
_exptl_transmission_factor_max   ?
_exptl_crystal_size_max          0.120
_exptl_crystal_size_mid          0.020
_exptl_crystal_size_min          0.020
_exptl_absorpt_coefficient_mu    1.976
_shelx_estimated_absorpt_T_min   0.797
_shelx_estimated_absorpt_T_max   0.962
_exptl_absorpt_correction_type   multi-scan
_exptl_absorpt_correction_T_min  0.845
_exptl_absorpt_correction_T_max  0.961
_exptl_absorpt_process_details   
; 
(SADABS; Sheldrick, 2003) 
;
_exptl_absorpt_special_details   ?
_diffrn_ambient_temperature      100(2)
_diffrn_radiation_wavelength     1.54178
_diffrn_radiation_type           CuK\a
_diffrn_source                   'sealed-tube microsource X-ray generator'
_diffrn_measurement_device_type  'Bruker APEX-II CCD'
_diffrn_measurement_method       '\f and \w scans'
_diffrn_detector_area_resol_mean ?
_diffrn_reflns_number            23764
_diffrn_reflns_av_unetI/netI     0.0333
_diffrn_reflns_av_R_equivalents  0.0348
_diffrn_reflns_limit_h_min       -6
_diffrn_reflns_limit_h_max       6
_diffrn_reflns_limit_k_min       -14
_diffrn_reflns_limit_k_max       14
_diffrn_reflns_limit_l_min       -19
_diffrn_reflns_limit_l_max       19
_diffrn_reflns_theta_min         2.798
_diffrn_reflns_theta_max         68.457
_diffrn_reflns_theta_full        68.250
_diffrn_measured_fraction_theta_max 0.989
_diffrn_measured_fraction_theta_full 0.992
_diffrn_reflns_Laue_measured_fraction_max 0.989
_diffrn_reflns_Laue_measured_fraction_full 0.992
_diffrn_reflns_point_group_measured_fraction_max 0.944
_diffrn_reflns_point_group_measured_fraction_full 0.948
_reflns_number_total             6829
_reflns_number_gt                6574
_reflns_threshold_expression     'I > 2\s(I)'
_reflns_Friedel_coverage         0.909
_reflns_Friedel_fraction_max     0.899
_reflns_Friedel_fraction_full    0.903

_reflns_special_details          
; 
 Reflections were merged by SHELXL according to the crystal 
 class for the calculation of statistics and refinement. 
  
 _reflns_Friedel_fraction is defined as the number of unique 
 Friedel pairs measured divided by the number that would be 
 possible theoretically, ignoring centric projections and 
 systematic absences. 
;

_computing_data_collection       'Bruker APEX2'
_computing_cell_refinement       'Bruker SAINT'
_computing_data_reduction        'Bruker SAINT'
_computing_structure_solution    'SHELXS-97 (Sheldrick 2008)'
_computing_structure_refinement  'SHELXL-2014/7 (Sheldrick, 2014)'
_computing_molecular_graphics    'Bruker SHELXTL'
_computing_publication_material  'Bruker SHELXTL'
_refine_special_details          ?
_refine_ls_structure_factor_coef Fsqd
_refine_ls_matrix_type           full
_refine_ls_weighting_scheme      calc
_refine_ls_weighting_details     
'w=1/[\s^2^(Fo^2^)+(0.0466P)^2^+0.6819P] where P=(Fo^2^+2Fc^2^)/3'
_atom_sites_solution_primary     direct
_atom_sites_solution_secondary   diffmap
_atom_sites_solution_hydrogens   mixed
_refine_ls_hydrogen_treatment    mixed
_refine_ls_extinction_method     none
_refine_ls_extinction_coef       .
_refine_ls_abs_structure_details 
; 
 Flack x determined using 2970 quotients [(I+)-(I-)]/[(I+)+(I-)] 
 (Parsons, Flack and Wagner, Acta Cryst. B69 (2013) 249-259). 
;
_refine_ls_abs_structure_Flack   0.010(18)
_chemical_absolute_configuration ad
_refine_ls_number_reflns         6829
_refine_ls_number_parameters     553
_refine_ls_number_restraints     3
_refine_ls_R_factor_all          0.0368
_refine_ls_R_factor_gt           0.0351
_refine_ls_wR_factor_ref         0.0877
_refine_ls_wR_factor_gt          0.0865
_refine_ls_goodness_of_fit_ref   0.989
_refine_ls_restrained_S_all      0.988
_refine_ls_shift/su_max          0.000
_refine_ls_shift/su_mean         0.000

loop_
_atom_site_label
_atom_site_type_symbol
_atom_site_fract_x
_atom_site_fract_y
_atom_site_fract_z
_atom_site_U_iso_or_equiv
_atom_site_adp_type
_atom_site_occupancy
_atom_site_site_symmetry_order
_atom_site_calc_flag
_atom_site_refinement_flags_posn
_atom_site_refinement_flags_adp
_atom_site_refinement_flags_occupancy
_atom_site_disorder_assembly
_atom_site_disorder_group
P1A P 0.91062(14) 0.87120(7) -0.00481(6) 0.01573(19) Uani 1 1 d . . . . .
O1A O 1.1733(5) 0.8185(2) 0.01936(17) 0.0189(5) Uani 1 1 d . . . . .
O2A O 0.8125(5) 0.8456(2) -0.08482(16) 0.0188(5) Uani 1 1 d . . . . .
O3A O 0.8854(5) 1.0118(2) -0.03590(17) 0.0211(6) Uani 1 1 d . . . . .
C1A C 0.8479(7) 0.7310(3) -0.0961(2) 0.0183(7) Uani 1 1 d . . . . .
C2A C 0.6620(7) 0.6605(3) -0.0616(3) 0.0220(8) Uani 1 1 d . . . . .
H2AA H 0.5167 0.6863 -0.0280 0.026 Uiso 1 1 calc R U . . .
C3A C 0.6948(8) 0.5505(4) -0.0777(3) 0.0249(8) Uani 1 1 d . . . . .
H3AA H 0.5709 0.4999 -0.0543 0.030 Uiso 1 1 calc R U . . .
C4A C 0.9057(8) 0.5139(4) -0.1274(3) 0.0263(9) Uani 1 1 d . . . . .
H4AA H 0.9252 0.4387 -0.1382 0.032 Uiso 1 1 calc R U . . .
C5A C 1.0887(8) 0.5871(4) -0.1615(3) 0.0280(9) Uani 1 1 d . . . . .
H5AA H 1.2327 0.5625 -0.1960 0.034 Uiso 1 1 calc R U . . .
C6A C 1.0603(7) 0.6965(4) -0.1450(3) 0.0235(8) Uani 1 1 d . . . . .
H6AA H 1.1859 0.7467 -0.1671 0.028 Uiso 1 1 calc R U . . .
N7A N 0.6803(6) 0.8439(3) 0.0671(2) 0.0185(6) Uani 1 1 d . . . . .
H7AA H 0.549(10) 0.848(4) 0.052(3) 0.022 Uiso 1 1 d . U . . .
C8A C 0.6996(7) 0.8507(3) 0.1540(2) 0.0191(7) Uani 1 1 d . . . . .
H8AA H 0.8800 0.8612 0.1613 0.023 Uiso 1 1 calc R U . . .
C9A C 0.6360(8) 0.7389(4) 0.2162(3) 0.0270(9) Uani 1 1 d . . . . .
H9AA H 0.6531 0.7436 0.2741 0.040 Uiso 1 1 calc R U . . .
H9AB H 0.7558 0.6721 0.2044 0.040 Uiso 1 1 calc R U . . .
H9AC H 0.4581 0.7292 0.2100 0.040 Uiso 1 1 calc R U . . .
C10A C 0.5118(7) 0.9537(3) 0.1719(3) 0.0221(8) Uani 1 1 d . . . . .
O11A O 0.3232(6) 0.9989(3) 0.1334(2) 0.0332(7) Uani 1 1 d . . . . .
O12A O 0.5789(5) 0.9829(2) 0.23899(18) 0.0262(6) Uani 1 1 d . . . . .
C13A C 0.4201(9) 1.0849(4) 0.2623(3) 0.0319(10) Uani 1 1 d . . . . .
H13A H 0.2330 1.0832 0.2569 0.038 Uiso 1 1 calc R U . . .
C14A C 0.5015(10) 1.1934(4) 0.2021(3) 0.0401(11) Uani 1 1 d . . . . .
H14A H 0.4095 1.2626 0.2193 0.060 Uiso 1 1 calc R U . . .
H14B H 0.4595 1.1968 0.1445 0.060 Uiso 1 1 calc R U . . .
H14C H 0.6885 1.1910 0.2035 0.060 Uiso 1 1 calc R U . . .
C15A C 0.4669(12) 1.0741(5) 0.3534(3) 0.0494(13) Uani 1 1 d . . . . .
H15A H 0.3630 1.1397 0.3724 0.074 Uiso 1 1 calc R U . . .
H15B H 0.6508 1.0749 0.3585 0.074 Uiso 1 1 calc R U . . .
H15C H 0.4175 1.0005 0.3886 0.074 Uiso 1 1 calc R U . . .
C16A C 1.0926(7) 1.0709(3) -0.0637(3) 0.0211(8) Uani 1 1 d . . . . .
C17A C 1.2665(8) 1.0514(3) -0.1295(3) 0.0224(8) Uani 1 1 d . . . . .
F18A F 1.2481(4) 0.9668(2) -0.16733(15) 0.0270(5) Uani 1 1 d . . . . .
C19A C 1.4614(8) 1.1191(4) -0.1580(3) 0.0258(9) Uani 1 1 d . . . . .
F20A F 1.6311(5) 1.0977(2) -0.22085(16) 0.0339(6) Uani 1 1 d . . . . .
C21A C 1.4797(8) 1.2078(4) -0.1215(3) 0.0283(9) Uani 1 1 d . . . . .
F22A F 1.6681(5) 1.2743(2) -0.14963(19) 0.0389(6) Uani 1 1 d . . . . .
C23A C 1.3089(8) 1.2283(3) -0.0559(3) 0.0286(9) Uani 1 1 d . . . . .
F24A F 1.3307(5) 1.3136(2) -0.01915(19) 0.0393(6) Uani 1 1 d . . . . .
C25A C 1.1154(8) 1.1604(3) -0.0273(3) 0.0246(8) Uani 1 1 d . . . . .
F26A F 0.9440(5) 1.1830(2) 0.03473(16) 0.0308(5) Uani 1 1 d . . . . .
P1B P 0.86999(15) 0.49593(8) 0.42212(6) 0.0183(2) Uani 1 1 d . . . . .
O1B O 0.6048(5) 0.5404(2) 0.39698(17) 0.0202(6) Uani 1 1 d . . . . .
O2B O 1.0415(5) 0.4090(2) 0.37329(17) 0.0212(6) Uani 1 1 d . . . . .
O3B O 0.8740(5) 0.4109(3) 0.51625(18) 0.0252(6) Uani 1 1 d . . . . .
C1B C 1.0609(7) 0.4411(3) 0.2833(2) 0.0199(8) Uani 1 1 d . . . . .
C2B C 0.8983(7) 0.3999(4) 0.2411(3) 0.0266(9) Uani 1 1 d . . . . .
H2BA H 0.7738 0.3532 0.2715 0.032 Uiso 1 1 calc R U . . .
C3B C 0.9201(8) 0.4281(4) 0.1530(3) 0.0294(9) Uani 1 1 d . . . . .
H3BA H 0.8109 0.3999 0.1228 0.035 Uiso 1 1 calc R U . . .
C4B C 1.1014(8) 0.4975(4) 0.1092(3) 0.0259(8) Uani 1 1 d . . . . .
[truncated: 744,331 more chars]
